# Supplementary material for: Characterizing DNA methylation signatures of retinoblastoma using aqueous humor liquid biopsy
Source: Nat Commun. 2022 Sep 21;13:5523. doi: 10.1038/s41467-022-33248-2 (PMC9492718; doi:10.1038/s41467-022-33248-2)
Supplement: Supplementary file 5 — Supplementary Dataset 1 [file 41467_2022_33248_MOESM5_ESM.xlsx]

## Sheet: Sheet1
geneName	IlmnID	CHR	Loci	MAPINFO	deltaBeta (RB vs Retina)	Log2FC (RB vs Retina)
APBB2	cg17699214	4	Body	40890013	-0.376443	-6.76342
ELN	cg05010648	7	Body	73446865	-0.354534	-6.33201
ADAM33	cg01497154	20	Body	3661910	-0.306664	-5.66174
PDGFRA	cg21363050	4	Body	55144066	-0.506683	-5.63757
HIF3A	cg23548163	19	Promoter	46807119	0.378881	-4.53318
COL25A1	cg14420932	4	Body	110222806	-0.411035	-4.53191
EPHB4	cg10350880	7	Body	100423220	-0.449023	-4.21914
ACHE	cg04156293	7	Body	100488942	-0.444358	-3.89435
KY	cg14313576	3	Body	134339988	-0.336678	-3.78706
CORO6	cg20985587	17	Body	27943450	-0.392544	-3.75609
COL5A3	cg23889772	19	Body	10077324	-0.329686	-3.50973
FRAS1	cg16289848	4	Body	79231477	-0.456356	-3.32012
PDE4DIP	cg19084726	1	Body	145075538	-0.39888	-3.30734
CYP2W1	cg08883853	7	Body	1026168	-0.304964	-3.28244
FOS	cg12061886	14	Body	75746793	-0.341723	-3.20013
NAV3	cg15392413	12	Body	78603664	-0.422148	-3.01369
CRHR2	cg01049782	7	Body	30717954	-0.340059	-2.95226
DHH	cg02805665	12	Body	49484932	-0.359838	-2.83032
NPR3	cg26647771	5	Body	32768395	-0.450624	-2.69149
SLC2A10	cg16117472	20	Body	45338396	-0.328891	-2.67818
TMEM132C	cg06130322	12	Body	129103970	-0.43112	-2.67588
ZBTB16	cg08567913	11	Body	114082594	-0.355124	-2.66826
HS3ST3A1	cg01636575	17	Body	13447853	-0.383826	-2.43384
PRKG1	cg04605697	10	Body	53149243	-0.363183	-2.42586
EGFR	cg21681212	7	Body	55260913	-0.311748	-2.4058
SMAD6	cg07124372	15	Body	66996570	-0.356035	-2.36807
FGFR1	cg16625770	8	Body	38300134	-0.314186	-2.36053
PARVA	cg21544633	11	Body	12494428	-0.309596	-2.32562
P2RX6	cg25418528	22	Body	21381565	-0.344559	-2.30883
AQP5	cg08266366	12	Promoter	50354998	0.310011	-2.25807
TFAP2B	cg20432960	6	Body	50804174	-0.407182	-2.24318
NFIX	cg07788061	19	Body	13207239	-0.325858	-2.21325
FBXO32	cg12897164	8	Promoter	124529273	0.474203	-2.21076
DCHS2	cg09733496	4	Body	155337722	-0.403103	-2.03101
JDP2	cg02424715	14	Promoter	75893680	0.371066	-1.97152
FOXN3	cg04435679	14	Body	89854191	-0.343801	-1.92136
SCUBE1	cg04352088	22	Body	43609331	-0.409942	-1.9003
SCUBE1	cg07697597	22	Promoter	43740003	0.31183	-1.9003
EGF	cg19830739	4	Body	110893541	-0.422458	-1.8235
CHRNE	cg05529816	17	Promoter	4802735	0.452831	-1.81488
CACNA2D3	cg00309313	3	Body	54634169	-0.504617	-1.80356
PDE5A	cg21123740	4	Body	120502068	-0.372103	-1.80273
INPP5A	cg01119718	10	Body	134567309	-0.547632	-1.79543
PARD3B	cg02926266	2	Body	205847300	-0.38728	-1.76294
TACR1	cg14054283	2	Body	75292272	-0.349733	-1.73223
NT5E	cg17644557	6	Promoter	86159103	0.31037	-1.69964
GFRA2	cg03330485	8	Promoter	21647596	0.353685	-1.6532
MYH14	cg10592766	19	Body	50730103	-0.306571	-1.62649
BCHE	cg09406615	3	Promoter	165555103	0.331715	-1.6164
GADD45B	cg22376929	19	Body	2478127	-0.370649	-1.61377
PTPRG	cg15264020	3	Body	61674210	-0.403027	-1.59398
COL2A1	cg05342945	12	Body	48394962	-0.411336	-1.54873
SMTN	cg09745440	22	Body	31481318	-0.409881	-1.54799
RAB27B	cg16546376	18	Body	52550263	-0.335559	-1.52572
PKP1	cg12611449	1	Promoter	201252200	0.406417	-1.51999
ITGB5	ch.3.2438620R	3	Body	124566910	-0.307402	-1.51283
MBNL2	cg24341515	13	Promoter	97884379	0.410682	-1.48543
SLC2A13	cg14678680	12	Body	40268790	-0.352634	-1.48249
PRDM5	ch.4.2245532F	4	Body	121668750	-0.349047	-1.47186
RAPGEF4	cg08754268	2	Body	173809244	-0.510118	-1.45312
DLG2	ch.11.1810631R	11	Body	84371458	-0.352633	-1.42331
GALNT2	cg26893605	1	Body	230399479	-0.324014	-1.41468
KIAA1217	cg23196346	10	Body	24808256	-0.387457	-1.35721
ST6GALNAC3	cg26256154	1	Body	76780549	-0.389639	-1.34528
TACC1	cg11071960	8	Promoter	38614832	0.33097	-1.33302
CYP26B1	cg14447606	2	Body	72370328	-0.451703	-1.31417
UST	cg11009590	6	Body	149082648	-0.445115	-1.29983
TCF19	cg23654219	6	Body	31127527	-0.362692	-1.29684
HADHB	cg04375688	2	Promoter	26470049	0.353544	-1.29084
SLC9A2	cg15704872	2	Body	103239842	-0.350936	-1.28877
PDE4B	cg00805867	1	Promoter	66798063	0.37151	-1.28309
NEDD9	cg20023762	6	Body	11224219	-0.361245	-1.26843
ABLIM1	cg12649038	10	Promoter	116282534	0.325837	-1.2679
COLEC12	cg06283976	18	Body	499393	-0.366588	-1.2526
NOTCH1	cg14364472	9	Body	139394549	-0.313159	-1.2337
TNS3	ch.7.1100907F	7	Body	47388000	-0.496854	-1.20157
NCOA3	cg01601944	20	Body	46283712	-0.439929	-1.16105
KCNIP1	cg17782848	5	Body	170006832	-0.48427	-1.12796
LRRTM4	cg17528218	2	Body	77747049	-0.331478	-1.10755
SGMS1	cg03727333	10	Promoter	52379467	0.491634	-1.08277
RNH1	cg15661311	11	Promoter	504551	0.319399	-1.05415
CLDN10	cg18833822	13	Body	96089870	-0.536692	-1.05012
BBX	cg04539418	3	Body	107525320	-0.383093	-1.04775
SLMAP	cg15172734	3	Promoter	57743377	0.320266	-1.04663
FXYD3	cg08823209	19	Body	35611675	-0.366437	-1.03717
CDK1	cg19147990	10	Promoter	62537802	-0.350548	1.00403
GPC2	cg14839323	7	Body	99769558	0.34688	1.0082
CEL	cg14550760	9	Promoter	135936732	-0.451705	1.00834
TCF7	cg18097224	5	Promoter	133451237	-0.45519	1.01671
TMEFF1	cg22775000	9	Promoter	103235181	-0.357454	1.02091
COL8A1	cg02441647	3	Promoter	99357499	-0.323247	1.03274
MPP3	cg22969524	17	Promoter	41909716	-0.461021	1.03351
WEE1	cg26541003	11	Promoter	9594436	-0.393926	1.04173
ST8SIA2	cg24288310	15	Promoter	92936678	-0.34387	1.05991
CENPN	cg08265926	16	Promoter	81039227	-0.409997	1.06901
HMGB2	cg12571493	4	Promoter	174256943	-0.341589	1.08148
BEND3	cg05669853	6	Promoter	107435226	-0.377898	1.08807
KCNK2	cg11200222	1	Promoter	215255110	-0.328455	1.08848
PTPDC1	cg10377153	9	Promoter	96846724	-0.31404	1.09356
ZNF257	cg22620746	19	Promoter	22234992	-0.364628	1.09376
PHF19	cg02388253	9	Promoter	123640363	-0.545175	1.10976
NAALAD2	cg21817737	11	Promoter	89867704	-0.431633	1.13113
NEIL3	cg10683527	4	Promoter	178230606	-0.469081	1.13225
TMC8	cg14210726	17	Body	76136952	0.309843	1.13422
CCNA2	cg07806866	4	Promoter	122744995	-0.481133	1.14254
SKA2	cg07505964	17	Promoter	57229514	-0.403798	1.14926
ENTPD5	cg11053489	14	Promoter	74484925	-0.415055	1.15374
SEMA6D	cg12014646	15	Promoter	48013875	-0.348072	1.15743
VANGL2	cg10400707	1	Promoter	160369840	-0.538885	1.15976
CCDC88B	cg12043314	11	Body	64108322	0.56175	1.16761
LCORL	cg01089331	4	Promoter	18024929	-0.517977	1.20895
PABPC1L	cg23693021	20	Promoter	43538936	-0.304617	1.20927
CDCA2	cg05005217	8	Promoter	25317638	-0.370752	1.21847
ROBO2	cg16718624	3	Promoter	77089518	-0.346774	1.22521
KCNS1	cg09028204	20	Promoter	43729808	-0.446229	1.22811
ESPNL	cg02413938	2	Promoter	239008929	-0.454523	1.26165
RBP7	cg18086187	1	Promoter	10057158	-0.331939	1.27178
SP5	cg21829923	2	Body	171573891	0.331265	1.27214
WDHD1	cg23108559	14	Promoter	55491009	-0.443069	1.28036
PCDHB11	cg24127414	5	Promoter	140579644	-0.304868	1.28161
SMC2	cg01554064	9	Promoter	106855171	-0.341368	1.30784
SLC26A10	cg16577509	12	Promoter	58013651	-0.360262	1.31301
SLC26A10	cg16194319	12	Body	58015401	0.367635	1.31301
LBR	cg02825765	1	Promoter	225614261	-0.373675	1.32884
FANCG	cg05293216	9	Promoter	35080812	-0.339344	1.33062
SCN3B	cg13963553	11	Promoter	123525669	-0.327094	1.33239
NKG7	cg10710412	19	Promoter	51876030	-0.350992	1.33245
CD1C	cg16993682	1	Promoter	158259268	-0.473161	1.36008
SOX11	cg16330247	2	Promoter	5834638	-0.362667	1.37195
MC1R	cg01023759	16	Promoter	89983766	-0.335367	1.4031
RFC4	cg03852656	3	Promoter	186525224	-0.325248	1.40343
FAM19A2	cg24480012	12	Promoter	62584024	-0.333071	1.42519
NCAPH	cg01906055	2	Promoter	97000811	-0.315538	1.43403
PCDHB2	cg15389068	5	Promoter	140475049	-0.317003	1.44318
VARS2	cg15848685	6	Promoter	30882641	-0.306812	1.45075
NCAPG	cg02810967	4	Promoter	17813558	-0.335119	1.45681
FOXP4	cg04617914	6	Promoter	41512853	-0.431085	1.46488
FOXP4	cg15760474	6	Body	41554529	0.333907	1.46488
ME3	cg02493602	11	Promoter	86383696	-0.347378	1.46947
DBF4	cg04330806	7	Promoter	87504597	-0.488243	1.48944
PRC1	cg01407062	15	Promoter	91538575	-0.419639	1.49206
MCM5	cg20162146	22	Promoter	35795394	-0.336158	1.49421
TAF1B	cg14559212	2	Promoter	9983052	-0.57113	1.49968
KEL	cg26806603	7	Promoter	142659378	-0.313565	1.50959
NFAM1	cg27098470	22	Promoter	42828411	-0.580858	1.51712
KPNA2	cg06090053	17	Promoter	66032875	-0.385704	1.52602
KIF18B	cg03821557	17	Promoter	43023947	-0.49555	1.53142
LMO1	cg25103007	11	Promoter	8285724	-0.341562	1.54597
BRCA1	cg24900425	17	Promoter	41278444	-0.318374	1.57245
EYA2	cg26046136	20	Promoter	45526613	-0.549628	1.574
EBF4	cg20826224	20	Body	2732946	0.538572	1.57937
PTGER1	cg21533997	19	Promoter	14586075	-0.371815	1.61471
CHEK1	cg15349474	11	Promoter	125494878	-0.356439	1.63427
DPP4	cg20539283	2	Promoter	162932048	-0.42982	1.63691
DPP4	cg04512966	2	Body	162859453	0.386661	1.63691
PRICKLE2	cg25818214	3	Promoter	64211155	-0.359333	1.66617
LOXL4	cg04677227	10	Promoter	100028320	-0.386588	1.67649
IGF2BP1	cg20966754	17	Body	47091339	0.557107	1.6947
BTBD17	cg11541486	17	Promoter	72358055	-0.369009	1.70991
COMP	cg09980058	19	Body	18898325	0.454847	1.71356
INTS7	cg02451670	1	Promoter	212207806	-0.502093	1.71682
LRRC55	cg25512791	11	Promoter	56949074	-0.321317	1.73179
NUSAP1	cg24696207	15	Promoter	41625559	-0.375909	1.73669
CDH24	cg09834049	14	Promoter	23525720	-0.333835	1.75694
PLAC8	cg08519643	4	Promoter	84030854	-0.369667	1.78906
RIBC2	cg15911859	22	Promoter	45810043	-0.338886	1.81098
ZNF681	cg25352134	19	Promoter	23942073	-0.394959	1.84872
GPD2	cg14754555	2	Promoter	157292018	-0.398346	1.85961
EHMT2	cg06739683	6	Body	31862738	0.370399	1.86112
PKMYT1	cg16761550	16	Promoter	3029823	-0.337577	1.89146
AKAP5	cg23026048	14	Promoter	64931743	-0.318062	1.89375
XAF1	cg06195280	17	Promoter	6658706	-0.355231	1.92945
KCNF1	cg16163981	2	Promoter	11052885	-0.340704	1.94759
ZBTB9	cg18833958	6	Promoter	33421468	-0.354434	1.9768
ITPRIPL1	cg24161793	2	Promoter	96990762	-0.520928	1.97984
ADORA1	cg01133446	1	Promoter	203096277	-0.329644	1.99661
MGC2889	cg04571652	3	Promoter	192959762	-0.55845	1.99939
MCM7	cg16236270	7	Promoter	99697319	-0.514182	2.03531
NPL	cg02814691	1	Promoter	182760900	-0.34286	2.04907
RRM2	cg18623836	2	Promoter	10261907	-0.355332	2.05262
KCNH3	cg08876130	12	Body	49937852	0.319192	2.0605
TYMS	cg15522677	18	Promoter	658883	-0.40198	2.07922
ABI3	cg06874426	17	Promoter	47287526	-0.300325	2.11636
E2F7	cg27472102	12	Promoter	77459941	-0.385698	2.14639
RAD51AP1	cg16512727	12	Promoter	4649136	-0.329683	2.15114
MEIS2	cg09840968	15	Promoter	37394840	-0.307711	2.18059
STRA6	cg21631918	15	Promoter	74501549	-0.316759	2.18399
CDKN2C	cg00908631	1	Promoter	51433616	-0.528022	2.19824
MCM3	cg07418892	6	Promoter	52150456	-0.467377	2.20489
PLEKHA6	cg16029875	1	Promoter	204320179	-0.370035	2.21677
TP73	cg05924583	1	Promoter	3569624	-0.303371	2.22977
TP73	cg27317493	1	Body	3612430	0.311235	2.22977
CCNE1	cg27475126	19	Promoter	30303651	-0.452588	2.23897
SLC24A5	cg01497576	15	Promoter	48413218	-0.306278	2.24407
RASGEF1B	cg22274829	4	Promoter	82393723	-0.496075	2.31028
CCHCR1	cg24876187	6	Promoter	31126871	-0.405385	2.32723
FBN3	cg11998425	19	Promoter	8213583	-0.324326	2.3448
CCDC33	cg22211672	15	Promoter	74610366	-0.316625	2.39772
CLN6	cg22576950	15	Promoter	68522787	-0.36617	2.41597
TYMP	cg24713529	22	Promoter	50965126	-0.329879	2.42498
NANOS1	cg15539330	10	Promoter	120788373	-0.426201	2.47298
ARL4C	cg05308656	2	Promoter	235406291	-0.536595	2.5066
DNMT3L	cg27237537	21	Promoter	45683513	-0.338397	2.5474
MYEF2	cg20603888	15	Promoter	48470973	-0.302029	2.55213
AEN	cg26561254	15	Promoter	89164044	-0.330704	2.56638
E2F2	cg24254937	1	Promoter	23858301	-0.404614	2.57282
AIM2	cg11003133	1	Promoter	159046391	-0.375812	2.59553
EGFLAM	cg12366423	5	Promoter	38403622	-0.330653	2.62873
LRFN1	cg00002033	19	Body	39798481	0.398293	2.63166
BFSP1	cg04346572	20	Promoter	17512294	-0.327076	2.63747
KCNN1	cg09981996	19	Promoter	18061380	-0.437423	2.64782
FLJ12825	cg03199745	12	Body	54454445	0.549801	2.66628
KCNA3	cg03483626	1	Promoter	111218276	-0.445266	2.69144
NAT1	cg21172319	8	Promoter	18067770	-0.345583	2.70401
EMX1	cg04965934	2	Body	73151201	0.361716	2.73405
NMU	cg18174404	4	Promoter	56503521	-0.329834	2.75467
ARNTL2	cg17367616	12	Promoter	27485428	-0.426709	2.76286
HES6	cg10976861	2	Promoter	239149937	-0.398643	2.77357
ATOH7	cg20156072	10	Promoter	69992004	-0.501613	2.77735
SLC44A5	cg17868936	1	Promoter	76053565	-0.358499	2.80409
FCHO1	cg20464719	19	Body	17889512	0.311489	2.83054
INHA	cg08698718	2	Promoter	220436349	-0.314103	2.84844
ZBTB8B	cg06846752	1	Promoter	32929715	-0.307926	2.88998
ALOX5	cg24302529	10	Body	45923083	0.324129	2.8947
UHRF1	cg04977922	19	Promoter	4908681	-0.380024	2.90231
LMO3	cg10143811	12	Promoter	16757985	-0.549892	2.93425
ZYG11A	cg18184411	1	Body	53309261	0.427581	2.97425
KIRREL2	cg09479015	19	Promoter	36347919	-0.415891	2.99595
MYCN	cg07083806	2	Promoter	16083276	-0.334822	3.00032
TUBB3	cg27170458	16	Promoter	89988252	-0.463592	3.03891
TUBB3	cg05183487	16	Body	89992959	0.320028	3.03891
MANEAL	cg24433287	1	Promoter	38261057	-0.308275	3.0452
TMEM132E	cg02927904	17	Body	32953678	0.314147	3.04918
TCF19	cg23679615	6	Promoter	31127159	-0.417365	3.10217
REC8	cg16473141	14	Promoter	24641501	-0.319887	3.11243
DOC2A	cg07598755	16	Promoter	30023028	-0.36313	3.12635
B4GALNT1	cg05771369	12	Body	58021713	0.304743	3.16686
RXRG	cg12404281	1	Promoter	165414806	-0.623965	3.17532
TEX14	cg25339112	17	Promoter	56769760	-0.352086	3.23694
VAX1	cg26783057	10	Body	118891670	0.320512	3.31703
FEV	cg17608490	2	Body	219848580	0.303768	3.32599
DPYSL5	cg09153930	2	Promoter	27070303	-0.304731	3.32766
SPN	cg16644366	16	Promoter	29674903	-0.40975	3.33613
GRM2	cg21899500	3	Promoter	51740850	-0.383064	3.39097
GATA5	cg15749748	20	Body	61050560	0.338589	3.40583
CHST8	cg19541912	19	Promoter	34175117	-0.326071	3.42728
SLC5A5	cg21522295	19	Body	17983747	0.315597	3.44162
OAS2	cg19371652	12	Promoter	113415883	-0.31827	3.45965
ETV3L	cg21382392	1	Promoter	157069578	-0.505085	3.47355
GATA4	cg13434842	8	Body	11567896	0.419789	3.49051
CLEC4G	cg09772661	19	Body	7794952	0.350923	3.54083
CDH22	cg01763575	20	Body	44875431	0.358315	3.54704
KCNK3	cg18327056	2	Promoter	26915355	-0.385176	3.57969
SYK	cg23447996	9	Promoter	93564603	-0.429052	3.59907
ZNF695	cg04305539	1	Promoter	247171728	-0.374733	3.60825
CPLX1	cg11219917	4	Promoter	819151	-0.405295	3.61826
CPLX1	cg07434284	4	Body	779691	0.345725	3.61826
GNG4	cg13455717	1	Promoter	235814365	-0.443788	3.63544
KIFC1	cg25637708	6	Promoter	33358542	-0.323256	3.65711
HOXC4	cg16370398	12	Body	54448913	0.603146	3.68578
CHRNA5	cg19696491	15	Promoter	78857124	-0.327163	3.85812
HMGA1	cg19513004	6	Promoter	34206683	-0.36613	3.89028
HOXC9	cg02227188	12	Body	54396354	0.568168	3.89858
DCT	cg09189889	13	Promoter	95132211	-0.548719	3.92592
GPR19	cg21300072	12	Promoter	12850082	-0.380478	4.00952
CRYBA2	cg10775273	2	Promoter	219857927	-0.302318	4.06099
INSM1	cg07878514	20	Promoter	20351097	-0.573467	4.18645
NPHS1	cg14327228	19	Promoter	36343530	-0.390946	4.2188
CELSR3	cg02858118	3	Body	48694018	0.59895	4.23047
IGDCC3	cg16003238	15	Promoter	65670876	-0.379258	4.26646
GPRIN1	cg20833838	5	Promoter	176036260	-0.439093	4.27508
MATK	cg22606736	19	Promoter	3803270	-0.325294	4.32675
CHRNB4	cg04460984	15	Promoter	78933630	-0.350732	4.34903
LOC145845	cg07882850	15	Promoter	37179670	-0.421573	4.39828
LOC145845	cg24956533	15	Body	37173638	0.366249	4.39828
GALNT8	cg23836365	12	Promoter	4829464	-0.352245	4.62769
THRB	cg18784113	3	Promoter	24279519	-0.573734	4.62805
SYCP1	cg09685601	1	Promoter	115396501	-0.435918	4.79982
PRAME	cg01966129	22	Promoter	22901880	-0.326049	4.93297
MNX1	cg05060949	7	Body	156798581	0.618484	5.04226
SIX6	cg06808498	14	Promoter	60974525	-0.511351	5.13329
TREM2	cg01980222	6	Promoter	41130917	-0.455502	5.33308
CDKN2A	cg12840719	9	Body	21968233	0.606305	5.39218
C8orf46	cg10635330	8	Promoter	67405484	-0.418754	5.43482
CHGA	cg23013853	14	Promoter	93389102	-0.408767	5.48409
SERPINA10	cg19937039	14	Promoter	94759767	-0.555547	5.53475
APOC1	cg23270113	19	Promoter	45417587	-0.401305	5.62909
TMEM151B	cg05496603	6	Promoter	44237813	-0.373178	5.64143
SLC26A8	cg23807646	6	Promoter	35992685	-0.408588	5.89102
ZNF679	cg25743243	7	Promoter	63709487	-0.46456	5.90619
TFF1	cg06099014	21	Promoter	43786627	-0.350106	6.19071
NXPH1	cg05920317	7	Promoter	8472973	-0.329156	7.46411
NXPH1	cg03836586	7	Body	8477597	0.395551	7.46411
SALL1	cg03961481	16	Promoter	51180521	-0.561558	7.55607
