# Supplementary material for: Characterizing DNA methylation signatures of retinoblastoma using aqueous humor liquid biopsy
Source: Nat Commun. 2022 Sep 21;13:5523. doi: 10.1038/s41467-022-33248-2 (PMC9492718; doi:10.1038/s41467-022-33248-2)
Supplement: Supplementary file 6 — Supplementary Dataset 2 [file 41467_2022_33248_MOESM6_ESM.xlsx]

## Sheet: df5_groupAB0.4p0.01_1_012622
											Cluster A
IlmnID	CHR	Loci	geneName	MASK_general	GenomeBuild	MAPINFO	mean_ClusterB	mean_ClusterA	deltaMean_ClusterAB	p_ClusterAB	AH_CHLA_9	AH_CHLA_8	AH_CHLA_5	AH_CHLA_10	RB_SR_11	RB_NC_221	RB_SR_3	RB_NC_203	RB_NC_34	RB_NC_1	RB_NC_6	RB_NC_2	RB_NC_213	RB_SR_15	RB_NC_218	RB_NC_4	RB_NC_11	RB_NC_24	RB_NC_25	RB_NC_49	RB_NC_206	RB_NC_40	RB_NC_30	RB_NC_217	RB_SR_16	RB_NC_28	RB_NC_216	RB_SR_25	RB_SR_12	RB_SR_29	RB_SR_18	RB_SR_21	RB_SR_10	RB_NC_109	RB_NC_9	RB_NC_10	RB_NC_63	RB_NC_23	RB_NC_52
cg12985929	17	Promoter	SEPT9	FALSE	NA	75370611	0.337316	0.764124	-0.426809	1.65372e-13	0.929355	0.76013	0.83167	0.784433	0.655563	0.652024	0.652001	0.70151	0.7637	0.796022	0.912799	0.82853	0.790531	0.77022	0.860346	0.742252	0.798218	0.699324	0.777579	0.861266	0.546241	0.627188	0.801209	0.913859	0.727646	0.73002	0.717725	0.3355	0.359871	0.34031	0.465931	0.53056	0.244158	0.274768	0.532833	0.663164	0.521986	0.599552	0.293729
cg08251685	7	Promoter	AAA1	FALSE	NA	34875234	0.810943	0.267762	0.543181	2.38759e-19	0.236806	0.254141	0.259169	0.310403	0.854987	0.454757	0.25151	0.210802	0.451598	0.27757	0.101166	0.0779694	0.269144	0.221666	0.0865644	0.171947	0.260822	0.292797	0.244309	0.173533	0.186743	0.325234	0.295225	0.0977708	0.366893	0.436687	0.0593743	0.86486	0.900172	0.928974	0.91049	0.904642	0.776061	0.904139	0.702622	0.585293	0.642862	0.618814	0.837785
cg04490349	7	Promoter	ACTB	FALSE	NA	5571608	0.290285	0.821816	-0.531531	2.04294e-27	0.981108	0.93768	0.966951	0.889475	0.672566	0.774215	0.843869	0.859866	0.795264	0.776894	0.853988	0.869875	0.821794	0.881378	0.899004	0.826331	0.762917	0.797586	0.860437	0.797614	0.834221	0.7664	0.629973	0.870518	0.819351	0.733434	0.666335	0.517593	0.585097	0.852179	0.849172	0.812315	0.672668	0.658652	0.76053	0.839557	0.722226	0.639633	0.625005
cg16352527	10	Body	ADAMTS14	FALSE	NA	72476178	0.184677	0.880028	-0.695351	4.10616e-33	0.792149	0.835596	0.68438	0.765219	0.864151	0.913855	0.792444	0.901453	0.937985	0.887346	0.949871	0.944695	0.882956	0.894247	0.938477	0.908496	0.901345	0.890564	0.935494	0.942708	0.922654	0.882811	0.869695	0.925439	0.908344	0.933913	0.754461	0.828615	0.814047	0.845208	0.912768	0.816574	0.840286	0.693691	0.944401	0.922457	0.848494	0.879545	0.956058
cg21571135	4	Body	AFF1	FALSE	NA	88038713	0.761687	0.311646	0.45004	2.54699e-22	0.253875	0.130277	0.170847	0.166658	0.231515	0.246393	0.395872	0.481563	0.186797	0.40204	0.281639	0.202816	0.192197	0.321582	0.260591	0.390604	0.215041	0.286625	0.336802	0.331355	0.62334	0.445391	0.391289	0.39938	0.398064	0.379812	0.292091	0.361529	0.334747	0.187717	0.181054	0.177065	0.366972	0.342916	0.524383	0.41722	0.726789	0.725755	0.391063
cg11735846	1	Body	AJAP1	FALSE	NA	4770935	0.295969	0.71346	-0.417491	4.35996e-19	0.849296	0.840811	0.67591	0.83201	0.687347	0.781568	0.763574	0.4754	0.747755	0.738204	0.70509	0.769651	0.800518	0.651177	0.765639	0.591747	0.664487	0.654169	0.549758	0.81079	0.679934	0.765974	0.527189	0.787039	0.663432	0.747388	0.737561	0.596554	0.582668	0.778092	0.773689	0.789639	0.412892	0.511966	0.660432	0.606845	0.641718	0.538486	0.780623
cg12061236	6	Promoter	AKAP12	FALSE	NA	151560886	0.241626	0.704241	-0.462614	5.42939e-24	0.724564	0.65264	0.785551	0.710017	0.750875	0.829893	0.83533	0.617524	0.728402	0.660154	0.754324	0.783259	0.828161	0.686233	0.611947	0.603611	0.529969	0.750698	0.727937	0.789685	0.819925	0.677134	0.48291	0.855816	0.723569	0.67739	0.416977	0.573855	0.490548	0.606432	0.582445	0.578498	0.341012	0.367447	0.589614	0.569459	0.607519	0.488849	0.686661
cg20068535	6	Promoter	AKAP12	FALSE	NA	151560981	0.237981	0.6397	-0.401719	4.90413e-18	0.83232	0.82218	0.818591	0.715618	0.757118	0.774752	0.781198	0.519894	0.679682	0.607329	0.688801	0.667775	0.740104	0.610479	0.495254	0.524833	0.474998	0.658391	0.609843	0.673731	0.669142	0.54937	0.376696	0.681598	0.643078	0.564392	0.334734	0.528936	0.545884	0.590697	0.56277	0.617734	0.474817	0.487626	0.552912	0.56223	0.495793	0.44458	0.594994
cg17298352	15	Body	AKAP13	FALSE	NA	86286038	0.230716	0.71491	-0.484195	7.671e-20	0.865284	0.731868	0.799709	0.628614	0.594961	0.445707	0.517529	0.66594	0.793625	0.775553	0.796231	0.756019	0.553337	0.760794	0.857063	0.900403	0.709083	0.830397	0.836239	0.779342	0.852841	0.384809	0.686344	0.807725	0.661279	0.67131	0.640576	0.677349	0.766428	0.717341	0.765431	0.727922	0.744646	0.659063	0.700036	0.711175	0.634151	0.688508	0.35226
cg25947619	15	Body	AKAP13	FALSE	NA	86233220	0.748497	0.173363	0.575134	5.34383e-22	0.0915831	0.243018	0.41689	0.160357	0.0620575	0.0379104	0.11211	0.0954852	0.180855	0.0886011	0.0800885	0.0661417	0.154624	0.0863577	0.0547449	0.106736	0.0998493	0.261785	0.107264	0.176065	0.202019	0.291222	0.321145	0.34495	0.252592	0.487138	0.099225	0.286858	0.371861	0.71299	0.769339	0.763314	0.660917	0.676869	0.389565	0.678338	0.609477	0.374817	0.151806
cg14781605	1	Promoter	ALPL	FALSE	NA	21864896	0.375651	0.847959	-0.472308	1.25387e-23	0.920395	0.868023	0.759138	0.92943	0.726141	0.796099	0.790379	0.883032	0.869736	0.824494	0.919951	0.882398	0.844337	0.868606	0.848091	0.783823	0.857496	0.816479	0.88976	0.878504	0.890067	0.839981	0.898903	0.796001	0.841355	0.81228	0.86	0.574002	0.640563	0.844595	0.817405	0.789414	0.682023	0.703029	0.798804	0.833918	0.830074	0.863396	0.89617
cg11745019	8	Promoter	ANGPT1	FALSE	NA	108509756	0.712635	0.274437	0.438198	2.0881e-15	0.263028	0.395706	0.0634245	0.0674175	0.435762	0.600976	0.266945	0.580276	0.289754	0.177978	0.28555	0.187578	0.158536	0.271663	0.191396	0.196917	0.161734	0.146719	0.183952	0.182782	0.448345	0.244603	0.235188	0.535321	0.307406	0.15922	0.371607	0.316274	0.28026	0.177004	0.18673	0.193651	0.115624	0.263393	0.426223	0.203164	0.814541	0.720661	0.330115
cg17665652	4	Body	ANK2	FALSE	NA	114214093	0.795936	0.377205	0.418732	3.12843e-12	0.276279	0.24235	0.229272	0.593595	0.183219	0.0807722	0.238213	0.208752	0.471845	0.351356	0.279554	0.232393	0.359739	0.288358	0.11586	0.210201	0.359945	0.573731	0.354123	0.814489	0.35537	0.505272	0.739541	0.597698	0.52402	0.73635	0.262225	0.471338	0.417918	0.315897	0.357862	0.295301	0.241373	0.480825	0.65769	0.771492	0.43894	0.832275	0.778923
cg12817389	8	Promoter	ASPH	FALSE	NA	62602522	0.522726	0.107593	0.415132	7.70648e-23	0.0906438	0.153467	0.0598559	0.29554	0.133478	0.112735	0.160554	0.234366	0.05599	0.076904	0.0614806	0.0555125	0.0865499	0.117149	0.103403	0.105647	0.122196	0.0994	0.117354	0.0553331	0.0782231	0.136958	0.0851633	0.0575526	0.107195	0.0673243	0.075048	0.194815	0.188579	0.146597	0.128577	0.148993	0.202516	0.252417	0.0966245	0.133846	0.247927	0.305305	0.0686759
cg07280242	1	Body	ATAD3C	FALSE	NA	1396086	0.407214	0.810834	-0.40362	4.92526e-24	0.898156	0.8177	0.885757	0.884478	0.842479	0.81975	0.739696	0.855711	0.853283	0.857818	0.873967	0.877816	0.797437	0.888432	0.851027	0.845278	0.835381	0.70315	0.764001	0.787075	0.760016	0.778506	0.729996	0.704832	0.846555	0.751427	0.642782	0.763059	0.708133	0.771692	0.786799	0.711089	0.67002	0.65953	0.7846	0.758958	0.841868	0.781548	0.801243
cg13798621	1	Body	ATAD3C	FALSE	NA	1396125	0.415495	0.850104	-0.434609	1.1889e-20	0.903225	0.929618	0.942441	0.851854	0.838449	0.826788	0.747966	0.887789	0.866426	0.884594	0.886843	0.887523	0.853988	0.880942	0.835819	0.825921	0.820552	0.834872	0.833887	0.878875	0.852685	0.870822	0.88009	0.752946	0.864321	0.796964	0.716599	0.759489	0.759149	0.83332	0.848248	0.723499	0.810918	0.74246	0.821802	0.805494	0.866831	0.823845	0.845933
cg18974117	10	Body	ATRNL1	FALSE	NA	117662822	0.663207	0.183373	0.479834	8.555e-23	0.148173	0.27296	0.241202	0.296925	0.217741	0.134509	0.195788	0.161614	0.195285	0.120582	0.169305	0.0977266	0.115717	0.157342	0.101864	0.110248	0.162946	0.171924	0.194601	0.203924	0.176226	0.180417	0.252576	0.227273	0.242357	0.316552	0.085296	0.594928	0.534973	0.484896	0.432368	0.384797	0.457555	0.656109	0.432308	0.415822	0.302381	0.431064	0.424728
cg17797591	17	Promoter	AXIN2	FALSE	NA	63555244	0.122694	0.66882	-0.546125	2.1176e-20	0.709388	0.607438	0.652666	0.361715	0.816593	0.890162	0.896089	0.751186	0.615676	0.813864	0.797752	0.810018	0.651605	0.629799	0.665525	0.429669	0.522931	0.731424	0.640789	0.78958	0.613652	0.745676	0.306495	0.840911	0.584857	0.602203	0.580469	0.63132	0.475436	0.603388	0.595903	0.656787	0.582345	0.409436	0.713692	0.728215	0.330751	0.118349	0.174421
cg14841828	14	Body	BCL11B	FALSE	NA	99729088	0.270486	0.854067	-0.583581	4.73275e-24	0.929614	0.903608	0.876598	0.861974	0.622326	0.912627	0.902097	0.966871	0.855582	0.694479	0.689265	0.93977	0.793262	0.796247	0.959509	0.928416	0.745435	0.963709	0.840034	0.918677	0.937427	0.712071	0.952749	0.971143	0.750026	0.85966	0.776634	0.455344	0.546318	0.851271	0.864836	0.814704	0.731469	0.741512	0.838215	0.706873	0.91955	0.659902	0.51398
cg26396443	14	Body	BCL11B	FALSE	NA	99729005	0.22164	0.707365	-0.485724	2.59858e-24	0.877861	0.641456	0.948278	0.73077	0.778575	0.776558	0.824898	0.856522	0.665596	0.640647	0.572768	0.686879	0.660812	0.598092	0.855844	0.683222	0.594822	0.732434	0.589812	0.736779	0.672258	0.519881	0.634842	0.895223	0.647202	0.602792	0.674026	0.556133	0.644864	0.761264	0.809973	0.740772	0.687207	0.678766	0.730908	0.593696	0.641667	0.513002	0.361608
cg05618222	3	Body	BFSP2	FALSE	NA	133174926	0.218808	0.672476	-0.453668	2.86769e-19	0.894888	0.85752	0.883305	0.889343	0.826193	0.769919	0.462904	0.485353	0.554778	0.717718	0.700332	0.723246	0.620644	0.715125	0.719178	0.693086	0.599541	0.724798	0.684282	0.581068	0.601731	0.655323	0.475343	0.646096	0.734211	0.543429	0.397487	0.736345	0.713969	0.84072	0.810208	0.764622	0.751401	0.567026	0.580826	0.648099	0.668064	0.521925	0.532229
cg12160741	14	Body	BRF1	FALSE	NA	105760556	0.467795	0.888706	-0.420911	4.56436e-18	0.929993	0.884414	0.940713	0.93552	0.798923	0.842256	0.88106	0.868689	0.888897	0.8464	0.928791	0.898211	0.887519	0.887923	0.909244	0.885992	0.855564	0.846612	0.872022	0.913021	0.919955	0.900786	0.923599	0.882634	0.877884	0.884482	0.903963	0.597363	0.580188	0.692986	0.685574	0.651601	0.694211	0.624974	0.832114	0.839214	0.86553	0.895367	0.927278
cg08040471	17	Promoter	C17orf62	FALSE	NA	80407779	0.353593	0.869101	-0.515508	2.35287e-19	0.929552	0.89232	0.845113	0.928574	0.842027	0.861548	0.873093	0.912646	0.885319	0.890723	0.853545	0.912455	0.838273	0.820098	0.933546	0.893389	0.769473	0.86058	0.869719	0.876513	0.790518	0.880865	0.813254	0.896821	0.801377	0.886332	0.908065	0.771585	0.806582	0.907817	0.859665	0.886202	0.851542	0.802544	0.8872	0.832176	0.881777	0.667356	0.868398
cg27381584	17	Promoter	C17orf62	FALSE	NA	80407749	0.342631	0.769317	-0.426686	5.69373e-21	0.850105	0.651147	0.789696	0.869425	0.811346	0.78822	0.823031	0.843008	0.780341	0.84359	0.744888	0.808807	0.743806	0.732993	0.848018	0.699624	0.695997	0.745736	0.760278	0.793343	0.644227	0.741342	0.700869	0.809316	0.693735	0.750727	0.807942	0.774713	0.772461	0.841928	0.815633	0.774118	0.731639	0.699796	0.81156	0.760454	0.796409	0.575384	0.715175
cg16535018	17	Promoter	C17orf96	FALSE	NA	36829606	0.236859	0.642611	-0.405752	1.81559e-15	0.901773	0.840934	0.809069	0.631095	0.757217	0.817676	0.565233	0.487595	0.820072	0.818281	0.75028	0.726791	0.647008	0.783377	0.715087	0.689772	0.572733	0.531507	0.513113	0.601224	0.452035	0.505399	0.419229	0.453247	0.634173	0.563822	0.342748	0.548826	0.568522	0.749653	0.701287	0.753036	0.636411	0.635802	0.690095	0.586101	0.523521	0.500964	0.603672
cg13389652	19	Promoter	C19orf77	FALSE	NA	3481985	0.469358	0.873717	-0.40436	9.33537e-14	0.838123	0.980961	0.986709	0.835203	0.763335	0.913138	0.539714	0.719024	0.850992	0.819622	0.831794	0.94647	0.981272	0.879127	0.929541	0.919377	0.926112	0.926158	0.902794	0.87232	0.957093	0.923705	0.699832	0.974589	0.874084	0.90404	0.895242	0.681111	0.658496	0.413749	0.40761	0.386722	0.765209	0.731864	0.920396	0.890659	0.870323	0.631579	0.856742
cg20946054	1	Promoter	C1orf187	FALSE	NA	11761766	0.354906	0.830184	-0.475278	1.9176e-26	0.917237	0.914179	0.936307	0.896673	0.762904	0.810821	0.839895	0.779276	0.790341	0.824531	0.870612	0.859978	0.902514	0.832339	0.841865	0.673547	0.790343	0.760095	0.817134	0.892792	0.865441	0.860098	0.83951	0.874764	0.821499	0.817369	0.6229	0.503842	0.441781	0.509509	0.471869	0.507116	0.402954	0.425842	0.653881	0.706054	0.771569	0.673011	0.689196
cg20793071	1	Promoter	C1orf83	FALSE	NA	54520450	0.176038	0.684821	-0.508783	1.00821e-23	0.806143	0.729522	0.755335	0.439313	0.723195	0.837278	0.82977	0.607009	0.589161	0.772131	0.698493	0.826885	0.529326	0.747528	0.823552	0.832831	0.71088	0.721203	0.772202	0.753183	0.60539	0.640446	0.483816	0.618344	0.520923	0.569945	0.546365	0.609294	0.708279	0.842868	0.832765	0.821172	0.854768	0.643256	0.718764	0.532436	0.628439	0.349229	0.196146
cg25325322	2	Body	C2orf89	FALSE	NA	85073715	0.151687	0.681392	-0.529705	1.16772e-21	0.944857	0.865895	0.723383	0.738772	0.790249	0.84905	0.523539	0.682584	0.594121	0.697821	0.732732	0.718182	0.552257	0.740855	0.772722	0.791854	0.480674	0.765489	0.719909	0.605671	0.667534	0.425147	0.530217	0.859988	0.667265	0.460469	0.496342	0.714686	0.784158	0.886457	0.877121	0.840047	0.7289	0.572716	0.641045	0.504074	0.485441	0.478941	0.396089
cg02045569	3	Promoter	C3orf64	FALSE	NA	69060060	0.717283	0.194274	0.523009	3.47116e-27	0.167655	0.215797	0.197343	0.163382	0.200259	0.233942	0.221258	0.196117	0.144817	0.173985	0.161404	0.146315	0.131208	0.239053	0.116	0.118574	0.0952546	0.20558	0.243019	0.244771	0.205339	0.194975	0.350355	0.200099	0.287017	0.294963	0.0969066	0.610654	0.526927	0.514964	0.475463	0.377135	0.427136	0.551012	0.409415	0.137793	0.437299	0.540997	0.375405
cg07745915	4	Promoter	C4orf42	FALSE	NA	1244504	0.37901	0.818978	-0.439968	7.93227e-19	0.904182	0.894595	0.88385	0.882842	0.780419	0.806648	0.822041	0.852122	0.869134	0.806421	0.890617	0.933989	0.88793	0.851522	0.928542	0.915606	0.872986	0.685068	0.695946	0.813908	0.712682	0.762974	0.594763	0.796583	0.774795	0.752919	0.73933	0.793675	0.669463	0.739295	0.774107	0.769652	0.702785	0.742357	0.880719	0.793035	0.846862	0.650142	0.890669
cg07137416	8	Promoter	C8orf79	FALSE	NA	12871962	0.782884	0.324078	0.458806	1.08437e-19	0.312992	0.281357	0.228254	0.213579	0.777455	0.200361	0.183415	0.330523	0.282589	0.445724	0.289328	0.208465	0.149798	0.302966	0.263328	0.356109	0.184535	0.480123	0.412905	0.317972	0.231593	0.219263	0.332942	0.478379	0.471639	0.404969	0.389545	0.823779	0.884359	0.886566	0.889666	0.907264	0.807768	0.848788	0.509575	0.413537	0.389893	0.351283	0.357852
cg01410314	9	Body	C9orf41	FALSE	NA	77641437	0.608299	0.201471	0.406828	7.3053e-16	0.160326	0.286639	0.269441	0.155989	0.329101	0.177915	0.344584	0.542793	0.1742	0.174185	0.0675554	0.183704	0.0993179	0.156135	0.0685481	0.188813	0.155287	0.309725	0.204706	0.192767	0.251117	0.148298	0.121311	0.167204	0.167573	0.207671	0.134815	0.61072	0.64434	0.807112	0.804949	0.782301	0.656337	0.630164	0.378552	0.37426	0.183201	0.250515	0.15972
cg10394757	16	Promoter	CA7	FALSE	NA	66879807	0.391783	0.810555	-0.418773	7.20308e-24	0.929793	0.936673	0.949847	0.863194	0.740233	0.824835	0.810765	0.868702	0.793742	0.766127	0.808864	0.844409	0.810295	0.837245	0.841855	0.801073	0.82761	0.716996	0.778459	0.82396	0.776685	0.823182	0.747394	0.769913	0.781315	0.751773	0.660061	0.678477	0.690888	0.816141	0.791339	0.772293	0.71144	0.741746	0.813575	0.774488	0.844531	0.828934	0.779526
cg15207619	13	Promoter	CAB39L	FALSE	NA	49975643	0.632788	0.0807686	0.55202	1.11921e-24	0.0831362	0.0799509	0.203157	0.086458	0.0795782	0.0292147	0.0799752	0.163705	0.0689819	0.0382	0.0506747	0.0648551	0.0401102	0.0582328	0.0476423	0.0566529	0.0383492	0.0888523	0.0998537	0.076241	0.0508005	0.0466973	0.083088	0.19262	0.11375	0.127354	0.0326198	0.19365	0.339492	0.715907	0.724052	0.692028	0.371046	0.461819	0.222313	0.489427	0.204338	0.535937	0.226674
cg17777592	13	Promoter	CAB39L	FALSE	NA	49975418	0.819135	0.202811	0.616324	4.50681e-32	0.284263	0.212202	0.274397	0.288375	0.33235	0.119544	0.169982	0.394127	0.141321	0.096577	0.144984	0.146839	0.06822	0.0718611	0.200686	0.120359	0.094404	0.231038	0.430654	0.188037	0.0962429	0.141693	0.2507	0.297497	0.302977	0.253113	0.123454	0.330547	0.455729	0.750121	0.817342	0.815232	0.723274	0.801655	0.380789	0.537579	0.462757	0.654896	0.385455
cg21218957	13	Promoter	CAB39L	FALSE	NA	49976473	0.698833	0.159147	0.539685	2.31986e-28	0.122177	0.0990053	0.312923	0.170463	0.520004	0.122094	0.27449	0.189852	0.125061	0.100944	0.0810981	0.0783823	0.0585975	0.0925068	0.0876267	0.101329	0.102828	0.183514	0.225893	0.104348	0.0726126	0.165165	0.178308	0.16817	0.237411	0.219092	0.103079	0.527585	0.599186	0.818263	0.788809	0.779926	0.675655	0.760314	0.401344	0.672079	0.377413	0.573132	0.272945
cg10941566	22	Body	CABP7	FALSE	NA	30117148	0.341736	0.783478	-0.441742	1.05131e-18	0.933317	0.897645	0.512508	0.701504	0.830906	0.922045	0.640121	0.829228	0.842576	0.84908	0.855518	0.850236	0.812184	0.881242	0.796357	0.795725	0.683084	0.84265	0.768445	0.815112	0.739885	0.74223	0.574378	0.794837	0.795604	0.766452	0.681031	0.735599	0.727908	0.856183	0.886263	0.840992	0.780986	0.760241	0.860189	0.764108	0.746257	0.681342	0.695394
cg18318818	17	Body	CACNA1G	FALSE	NA	48640257	0.253504	0.660462	-0.406958	2.58081e-13	0.915245	0.894454	0.911272	0.568838	0.851786	0.870531	0.544935	0.406848	0.747937	0.749047	0.852964	0.8383	0.63972	0.758753	0.65978	0.724212	0.725136	0.63303	0.563541	0.631867	0.606463	0.54556	0.259532	0.410569	0.656518	0.485244	0.380395	0.783382	0.728784	0.787526	0.792339	0.771983	0.667396	0.686332	0.609799	0.645558	0.363395	0.48643	0.466112
cg00675160	16	Body	CACNA1H	FALSE	NA	1208531	0.167123	0.64635	-0.479227	1.96646e-20	0.921472	0.902263	0.656155	0.449723	0.691597	0.726934	0.472112	0.603782	0.712933	0.615875	0.723677	0.809777	0.695892	0.396412	0.553127	0.546596	0.588147	0.719479	0.674294	0.732049	0.655377	0.541014	0.417997	0.836279	0.62461	0.640131	0.543753	0.55387	0.585986	0.656974	0.698097	0.695587	0.53114	0.530482	0.673947	0.72045	0.466507	0.440687	0.614243
cg03155027	3	Promoter	CAMKV	FALSE	NA	49907692	0.233226	0.684494	-0.451268	5.57631e-25	0.915346	0.850728	0.769867	0.897168	0.773372	0.75922	0.72749	0.582482	0.668275	0.671165	0.647701	0.697816	0.652013	0.72497	0.722613	0.541107	0.566567	0.633089	0.640654	0.700786	0.701519	0.592818	0.616986	0.600094	0.682125	0.658075	0.487304	0.638144	0.607072	0.656052	0.673398	0.643784	0.519916	0.430819	0.683863	0.562442	0.675453	0.516509	0.562525
cg02355868	16	Body	CBFA2T3	FALSE	NA	89034797	0.377125	0.800826	-0.4237	1.93084e-21	0.794844	0.750347	0.952529	0.826918	0.808697	0.831121	0.723622	0.79064	0.778964	0.836123	0.860112	0.857229	0.825002	0.864952	0.877052	0.80974	0.801138	0.764253	0.814008	0.827715	0.686777	0.741997	0.705973	0.833357	0.803349	0.729302	0.726534	0.683945	0.68111	0.754161	0.854089	0.778081	0.695876	0.698729	0.818054	0.758716	0.783473	0.765252	0.871406
cg27435133	16	Body	CBFA2T3	FALSE	NA	89034778	0.378447	0.869117	-0.49067	6.96826e-20	0.902768	0.817537	0.721041	0.891839	0.838554	0.871959	0.831089	0.877941	0.90407	0.914999	0.94608	0.912015	0.876242	0.876193	0.919086	0.904546	0.906158	0.89837	0.917855	0.887104	0.864483	0.780957	0.787717	0.914656	0.888858	0.778338	0.835699	0.665692	0.747665	0.825925	0.873406	0.834255	0.805	0.818579	0.868931	0.899202	0.888293	0.899593	0.928625
cg12689888	1	Body	CCDC18	FALSE	NA	93741342	0.664565	0.204401	0.460164	5.05498e-20	0.161546	0.117071	0.260861	0.20674	0.631184	0.139516	0.323373	0.302491	0.146031	0.161149	0.0897129	0.106768	0.100372	0.118891	0.133345	0.176419	0.109613	0.219766	0.160849	0.185559	0.327562	0.192806	0.187358	0.212113	0.30837	0.351153	0.0882037	0.752003	0.72386	0.617492	0.626798	0.492571	0.588678	0.550675	0.460224	0.369974	0.313182	0.508737	0.449916
cg04835652	12	Body	CCDC41	FALSE	NA	94761621	0.363598	0.854738	-0.49114	1.18929e-22	0.932589	0.920079	0.874278	0.736868	0.937485	0.913961	0.766808	0.857524	0.851288	0.897034	0.886897	0.873048	0.856808	0.847136	0.898875	0.906322	0.868618	0.887349	0.873119	0.794725	0.895601	0.862513	0.837912	0.675338	0.794279	0.768472	0.863004	0.925104	0.905412	0.848255	0.863968	0.862882	0.860342	0.828428	0.819237	0.727558	0.563693	0.88166	0.400098
cg26120073	14	Body	CCDC88C	FALSE	NA	91841955	0.313703	0.748622	-0.434919	5.15243e-17	0.924803	0.864003	0.949175	0.834959	0.616255	0.87146	0.291674	0.732996	0.837589	0.757163	0.749192	0.805967	0.819952	0.80569	0.71381	0.711124	0.737685	0.78551	0.698666	0.746686	0.783569	0.756283	0.767732	0.73276	0.686915	0.715342	0.515823	0.451179	0.402687	0.560828	0.63307	0.605149	0.627232	0.464819	0.771384	0.713309	0.603496	0.613431	0.832678
cg13545874	17	Body	CDR2L	FALSE	NA	72984872	0.133787	0.561239	-0.427452	6.4893e-17	0.760683	0.841444	0.673866	0.65852	0.761728	0.756921	0.644406	0.479613	0.617828	0.598142	0.653247	0.554137	0.401255	0.533824	0.534826	0.466551	0.338152	0.627541	0.54627	0.572406	0.433804	0.435079	0.261296	0.603036	0.496273	0.532327	0.370284	0.529639	0.621846	0.711893	0.735889	0.748914	0.505023	0.521718	0.507987	0.540009	0.405923	0.319185	0.278921
cg14113931	18	Promoter	CEP76	FALSE	NA	12701670	0.297952	0.70335	-0.405398	1.22513e-18	0.897861	0.954719	0.961969	0.775606	0.721503	0.81462	0.695902	0.631551	0.740711	0.631426	0.590453	0.786351	0.640944	0.775173	0.714993	0.63371	0.751149	0.706367	0.762001	0.789038	0.60178	0.713399	0.501786	0.631994	0.539366	0.516681	0.509384	0.68698	0.631757	0.887749	0.837895	0.817444	0.778378	0.596133	0.793069	0.619819	0.500118	0.562859	0.612797
cg09690040	3	Body	CHCHD6	FALSE	NA	126569599	0.682262	0.263799	0.418464	1.56707e-26	0.3418	0.267809	0.260089	0.373985	0.339251	0.22868	0.288718	0.252584	0.272584	0.25816	0.197139	0.115595	0.216275	0.232255	0.153293	0.220885	0.213288	0.296197	0.28131	0.245335	0.28477	0.297351	0.240811	0.304367	0.390457	0.380213	0.169362	0.440616	0.43996	0.491495	0.471495	0.428011	0.581067	0.61696	0.471232	0.368838	0.328781	0.417496	0.2385
cg20278154	12	Body	CHST11	FALSE	NA	104914611	0.255404	0.81641	-0.561006	2.15883e-29	0.860899	0.842014	0.782587	0.810137	0.849637	0.876512	0.611364	0.722717	0.807646	0.85951	0.823967	0.819282	0.852722	0.844123	0.873554	0.883949	0.838514	0.762409	0.815965	0.812432	0.841896	0.879935	0.831035	0.717156	0.832709	0.813559	0.776833	0.625453	0.746535	0.850777	0.843727	0.806499	0.750294	0.730451	0.83919	0.769215	0.842413	0.827751	0.687465
cg23286081	10	Body	CHST15	FALSE	NA	125775778	0.28418	0.864629	-0.580449	1.02909e-25	0.930796	0.921359	0.881647	0.929835	0.898914	0.940375	0.845913	0.858972	0.935732	0.861039	0.852527	0.896046	0.872669	0.84804	0.865176	0.865242	0.817934	0.857877	0.861068	0.827853	0.89164	0.890739	0.777611	0.849204	0.850247	0.844082	0.672459	0.88745	0.839913	0.917351	0.874013	0.900409	0.873087	0.741902	0.894251	0.876503	0.947299	0.922504	0.907966
cg24864772	3	Body	CMTM7	FALSE	NA	32449612	0.726109	0.231617	0.494492	1.09774e-16	0.0789409	0.0437094	0.0653837	0.226914	0.777365	0.457503	0.450327	0.513343	0.201889	0.244343	0.125018	0.0860939	0.11477	0.196082	0.119436	0.178809	0.136628	0.314019	0.17372	0.351282	0.423565	0.158033	0.111938	0.0930934	0.28678	0.266628	0.0580479	0.830615	0.85684	0.841649	0.854327	0.852916	0.804153	0.877411	0.493393	0.4223	0.2771	0.604515	0.438544
cg04820679	6	Body	COL11A2	FALSE	NA	33132163	0.305611	0.854517	-0.548906	3.66349e-24	0.932359	0.903672	0.872672	0.908237	0.897915	0.929848	0.743816	0.863571	0.926317	0.93589	0.914056	0.916012	0.878438	0.815942	0.809603	0.882118	0.897404	0.869244	0.926975	0.88175	0.856678	0.764191	0.747182	0.78731	0.810194	0.738309	0.662259	0.807438	0.8659	0.911326	0.92986	0.894523	0.797003	0.812068	0.874557	0.939085	0.856832	0.910939	0.904095
cg12216435	3	Body	COPG	FALSE	NA	128995479	0.404534	0.831284	-0.42675	3.55962e-21	0.871179	0.904654	0.846705	0.815866	0.86088	0.897029	0.726778	0.869556	0.848277	0.862829	0.858713	0.880219	0.848877	0.821152	0.87302	0.898748	0.851744	0.845149	0.795857	0.879564	0.885026	0.648066	0.811469	0.820775	0.783425	0.864299	0.574801	0.608333	0.694217	0.808109	0.792755	0.707496	0.736986	0.665946	0.871447	0.780663	0.845622	0.87478	0.837236
cg25913647	5	Promoter	CRHBP	FALSE	NA	76248131	0.784955	0.285019	0.499936	1.01826e-20	0.238657	0.0800225	0.4417	0.187705	0.691176	0.260804	0.372796	0.255823	0.477436	0.361896	0.128165	0.128529	0.147134	0.351073	0.341805	0.41895	0.214989	0.248363	0.230553	0.227865	0.171151	0.239426	0.356293	0.222462	0.389956	0.415655	0.0951337	0.849368	0.775223	0.941903	0.901232	0.909905	0.80267	0.89042	0.760809	0.487281	0.41682	0.582319	0.517085
cg26932364	7	Body	DDC	FALSE	NA	50603292	0.765721	0.22075	0.544971	5.43721e-20	0.254254	0.203327	0.304155	0.185298	0.511807	0.400856	0.489034	0.628423	0.152333	0.2077	0.0528348	0.0540288	0.0810835	0.188638	0.236661	0.298997	0.15695	0.142556	0.0819882	0.127822	0.087544	0.134905	0.0868426	0.453275	0.225792	0.152781	0.0603748	0.66542	0.643956	0.396316	0.311312	0.307188	0.59438	0.464221	0.598206	0.246379	0.256663	0.612335	0.461869
cg14519150	1	Body	DDOST	FALSE	NA	20985249	0.651001	0.173949	0.477052	8.66039e-26	0.256905	0.250286	0.260671	0.170213	0.163733	0.141668	0.133549	0.193249	0.15329	0.159005	0.0522532	0.0562277	0.0674629	0.122268	0.0889967	0.107621	0.117362	0.187536	0.250245	0.268313	0.192654	0.237632	0.227606	0.141716	0.170022	0.360487	0.16566	0.460407	0.392495	0.32742	0.279291	0.320726	0.37481	0.391021	0.383145	0.322303	0.484639	0.361197	0.331803
cg02338271	1	Body	DNM3	FALSE	NA	171868115	0.670414	0.248525	0.421889	2.33015e-15	0.119167	0.034482	0.0230301	0.0390269	0.462043	0.148997	0.203146	0.691545	0.150816	0.213661	0.250966	0.155128	0.0974323	0.129719	0.225182	0.408135	0.131533	0.484073	0.326689	0.190867	0.400452	0.237494	0.312929	0.409149	0.215127	0.262827	0.386556	0.472419	0.578312	0.608344	0.594552	0.644708	0.537416	0.517889	0.287306	0.327989	0.383585	0.424699	0.0699253
cg01278291	5	Promoter	DOK3	FALSE	NA	176937363	0.37575	0.84532	-0.46957	9.23552e-25	0.892207	0.928823	0.944001	0.914922	0.840169	0.850833	0.85666	0.859536	0.865694	0.853299	0.848464	0.856402	0.745432	0.822962	0.9121	0.864035	0.855847	0.858708	0.804445	0.854038	0.843396	0.850306	0.809788	0.748898	0.842963	0.818155	0.68156	0.770292	0.800968	0.901035	0.882114	0.827584	0.794192	0.760095	0.831771	0.794353	0.837293	0.840001	0.811627
cg01108921	21	Body	DSCAM	FALSE	NA	42212925	0.712784	0.152876	0.559907	8.36698e-21	0.054146	0.511607	0.233325	0.293208	0.520249	0.146656	0.328376	0.194698	0.0833381	0.0967959	0.0537978	0.052474	0.0581684	0.0890005	0.0850087	0.104865	0.0502453	0.23919	0.119743	0.0510551	0.0504486	0.0517535	0.0778458	0.10324	0.190331	0.110379	0.17771	0.735324	0.644033	0.831211	0.753029	0.78462	0.705084	0.719456	0.466118	0.2281	0.29657	0.1186	0.140845
cg14603539	21	Body	DSCAM	FALSE	NA	42212414	0.86561	0.403867	0.461742	2.62011e-15	0.303947	0.344728	0.205578	0.169856	0.613639	0.271188	0.765736	0.556111	0.215762	0.384843	0.185084	0.138702	0.179696	0.439195	0.491094	0.501349	0.187738	0.570621	0.494657	0.333921	0.352775	0.391581	0.647171	0.633519	0.503045	0.556432	0.466455	0.78354	0.674922	0.838545	0.78655	0.821411	0.671875	0.773917	0.72166	0.659	0.79431	0.497468	0.668022
cg20748791	6	Body	DTNBP1	FALSE	NA	15586071	0.676472	0.197	0.479472	8.26166e-17	0.168042	0.139483	0.207423	0.115156	0.851963	0.1579	0.22834	0.248539	0.156901	0.235423	0.103716	0.249857	0.0775565	0.0781977	0.0851793	0.165054	0.100037	0.259807	0.110253	0.231603	0.331201	0.0830206	0.109714	0.418358	0.20232	0.142928	0.061025	0.618168	0.628007	0.7268	0.748241	0.778414	0.608177	0.619059	0.317544	0.242803	0.0963003	0.324559	0.304839
cg09064314	10	Body	EBF3	FALSE	NA	131742209	0.218403	0.913033	-0.69463	6.05862e-28	0.972069	0.953758	0.93988	0.917875	0.954873	0.951568	0.606529	0.893584	0.906507	0.915982	0.916128	0.923498	0.952573	0.959133	0.941874	0.946643	0.933826	0.922463	0.90978	0.91704	0.940814	0.892424	0.909488	0.788814	0.947177	0.920268	0.917329	0.96912	0.960628	0.909296	0.951441	0.962901	0.941504	0.810725	0.91799	0.87646	0.874119	0.913603	0.674387
cg12502265	10	Body	EBF3	FALSE	NA	131667950	0.324757	0.816272	-0.491515	4.51008e-22	0.920638	0.868073	0.901639	0.790444	0.893864	0.921229	0.78843	0.761658	0.900497	0.74949	0.814481	0.911563	0.890949	0.799202	0.852969	0.793722	0.841926	0.837068	0.765078	0.800236	0.823014	0.829169	0.658991	0.883395	0.742108	0.714814	0.5847	0.888618	0.810812	0.915295	0.916914	0.896484	0.90837	0.800928	0.920757	0.901112	0.725624	0.707363	0.909814
cg25386707	10	Body	EBF3	FALSE	NA	131748428	0.230688	0.888733	-0.658046	1.72826e-29	0.788055	0.571339	0.740579	0.836521	0.727477	0.840571	0.858499	0.906208	0.964535	0.874639	0.977253	0.96273	0.918224	0.925026	0.918235	0.856326	0.91124	0.946203	0.953919	0.964438	0.942912	0.932645	0.962467	0.973713	0.879982	0.894872	0.967182	0.560487	0.669326	0.741314	0.827998	0.780459	0.656175	0.607594	0.840695	0.941926	0.942001	0.943776	0.963311
cg16857192	11	Body	ESAM	FALSE	NA	124628143	0.618535	0.170664	0.447871	1.63227e-18	0.0452012	0.0665104	0.12205	0.200204	0.314097	0.354459	0.185466	0.160943	0.285703	0.179257	0.0990902	0.0897981	0.170138	0.157987	0.0864501	0.089848	0.128714	0.11762	0.0951104	0.348213	0.136165	0.169566	0.203277	0.14656	0.239306	0.293656	0.122549	0.378964	0.315335	0.26762	0.253786	0.240827	0.143662	0.333495	0.223665	0.227587	0.25133	0.359525	0.566474
cg26386826	3	Body	FAM107A	FALSE	NA	58555510	0.364345	0.766434	-0.402089	1.39832e-21	0.941959	0.903477	0.943043	0.744496	0.703461	0.804181	0.770711	0.759068	0.722967	0.698218	0.700093	0.728065	0.685458	0.760656	0.814745	0.748523	0.708045	0.730808	0.745933	0.75835	0.767832	0.770791	0.773417	0.73243	0.73165	0.79862	0.746731	0.605857	0.725237	0.827611	0.808114	0.764987	0.78451	0.667115	0.774485	0.775757	0.780505	0.750706	0.774828
cg14372792	15	Body	FAM174B	FALSE	NA	93188381	0.251328	0.687139	-0.435811	1.45099e-17	0.834275	0.679165	0.743858	0.733116	0.820232	0.378917	0.348375	0.545142	0.65818	0.837889	0.729309	0.849425	0.613861	0.651243	0.743577	0.789386	0.595951	0.653436	0.768976	0.703517	0.783383	0.73675	0.610134	0.824145	0.717528	0.600507	0.602469	0.704021	0.706101	0.798873	0.752574	0.746836	0.712322	0.529906	0.642548	0.691445	0.748847	0.805918	0.616888
cg11691298	2	Body	FAM59B	FALSE	NA	26396787	0.1869	0.722155	-0.535254	8.87513e-26	0.928379	0.796407	0.610215	0.449032	0.7944	0.839211	0.68306	0.615186	0.708339	0.816339	0.783135	0.910645	0.819198	0.661122	0.735184	0.610214	0.572577	0.834435	0.663666	0.791971	0.678304	0.745405	0.649588	0.7835	0.565504	0.691474	0.761683	0.632233	0.540764	0.60054	0.72295	0.676022	0.571207	0.462632	0.644963	0.560139	0.547243	0.366446	0.445985
cg12717533	2	Body	FAM59B	FALSE	NA	26397154	0.280064	0.815299	-0.535236	1.57422e-30	0.91983	0.924921	0.856826	0.88277	0.634697	0.724576	0.846721	0.814631	0.716812	0.834556	0.852852	0.940167	0.870739	0.800806	0.904368	0.703834	0.687719	0.784408	0.817713	0.847338	0.788843	0.820976	0.832597	0.873037	0.702159	0.749419	0.879769	0.45864	0.402947	0.566622	0.602346	0.554645	0.446455	0.415869	0.668231	0.555861	0.671477	0.343283	0.503141
cg02893231	1	Promoter	FAM5C	FALSE	NA	190444761	0.495808	0.0874599	0.408348	1.62854e-16	0.0387315	0.0203827	0.0204061	0.0541808	0.141955	0.0685101	0.160445	0.359118	0.0741889	0.0729156	0.0553502	0.0563623	0.0721615	0.100618	0.0486724	0.0595931	0.0806651	0.077798	0.040813	0.0623312	0.0680282	0.0885071	0.0955204	0.0374824	0.26152	0.0957125	0.0494485	0.195334	0.294027	0.0832616	0.0849242	0.11796	0.0641665	0.20168	0.0916916	0.0419213	0.347722	0.426015	0.091268
cg10316490	1	Promoter	FAM5C	FALSE	NA	190445197	0.58023	0.0607097	0.51952	5.78722e-14	0.0668691	0.045804	0.124597	0.0540614	0.0640113	0.0438198	0.0827608	0.202674	0.0393728	0.0389608	0.0453913	0.0489269	0.0389416	0.032449	0.0441637	0.0382399	0.0402157	0.0564863	0.0369336	0.0416249	0.0412715	0.0546519	0.0654267	0.0585454	0.136538	0.0548721	0.0415528	0.0628487	0.268644	0.0366939	0.039704	0.0490603	0.0488622	0.121437	0.0506037	0.0453691	0.153467	0.576544	0.0500782
cg12124386	1	Promoter	FAM5C	FALSE	NA	190444776	0.634692	0.120345	0.514347	4.37152e-17	0.168427	0.206689	0.227956	0.0877791	0.114885	0.0527364	0.203455	0.448611	0.0958052	0.0702887	0.0643639	0.0907735	0.108993	0.10848	0.0736388	0.0522875	0.082918	0.0689248	0.0702026	0.0847062	0.0739593	0.0793602	0.0825654	0.104709	0.285008	0.0827167	0.0590683	0.165386	0.306236	0.0898166	0.0911204	0.0897784	0.0696393	0.171371	0.0816404	0.0654413	0.410922	0.516357	0.135381
cg21581821	1	Promoter	FAM5C	FALSE	NA	190444666	0.521784	0.112525	0.409259	7.49972e-16	0.0695079	0.0517166	0.045811	0.0693215	0.253736	0.124562	0.240404	0.436498	0.123042	0.118936	0.088767	0.0372884	0.10291	0.133363	0.0678382	0.0663637	0.0753472	0.0630009	0.0360612	0.0509473	0.0431658	0.125193	0.0862587	0.0336335	0.323569	0.121726	0.0492092	0.249717	0.291713	0.0985371	0.0950468	0.110113	0.0789161	0.20207	0.0719812	0.0443357	0.454577	0.44424	0.116521
cg08617683	12	Body	FBRSL1	FALSE	NA	133083589	0.268478	0.747492	-0.479014	1.66051e-17	0.929584	0.924402	0.914733	0.834022	0.765034	0.80838	0.845144	0.844777	0.861746	0.702999	0.755913	0.809027	0.699693	0.568074	0.542877	0.526589	0.399728	0.792818	0.749101	0.699084	0.882711	0.676018	0.629119	0.823451	0.73865	0.853363	0.605245	0.564547	0.515066	0.691593	0.657517	0.613534	0.585765	0.600013	0.69484	0.703894	0.647197	0.585586	0.682723
cg18108818	7	Body	FBXL13	FALSE	NA	102574475	0.858974	0.351144	0.50783	6.74212e-14	0.214165	0.250032	0.447373	0.472347	0.5196	0.149146	0.125314	0.0691011	0.410387	0.249177	0.309644	0.103293	0.1128	0.205731	0.149042	0.475144	0.186012	0.790106	0.338184	0.28955	0.607139	0.59688	0.514918	0.849173	0.472524	0.428761	0.145342	0.541682	0.497951	0.676959	0.737373	0.766791	0.725356	0.856068	0.79481	0.729049	0.429899	0.768159	0.246736
cg19433341	8	Promoter	FGF17	FALSE	NA	21900337	0.282391	0.754315	-0.471924	2.21326e-28	0.693643	0.714021	0.752939	0.738699	0.710444	0.796764	0.568675	0.776343	0.764951	0.787803	0.82572	0.753093	0.785151	0.798844	0.816957	0.756123	0.810759	0.656557	0.740187	0.800514	0.787329	0.753113	0.715468	0.790347	0.752989	0.811073	0.708009	0.484254	0.428431	0.480049	0.50094	0.523882	0.321909	0.318933	0.676925	0.646168	0.733245	0.738256	0.80375
cg00400221	8	Promoter	FGFR1	FALSE	NA	38323291	0.133518	0.554852	-0.421334	6.53682e-13	0.79806	0.671939	0.764943	0.509745	0.620328	0.805132	0.526827	0.351332	0.582128	0.55069	0.678538	0.384127	0.710981	0.342425	0.455197	0.264618	0.299858	0.862746	0.612366	0.740888	0.841629	0.372315	0.307195	0.450288	0.609091	0.599994	0.267626	0.471882	0.466725	0.644477	0.642225	0.635058	0.481117	0.481881	0.483813	0.78539	0.266275	0.515506	0.380451
cg13123964	8	Promoter	FGFR1	FALSE	NA	38323238	0.118178	0.548844	-0.430666	6.57431e-14	0.703274	0.690927	0.392157	0.389579	0.66405	0.78551	0.547433	0.387815	0.598705	0.59136	0.62965	0.402103	0.732354	0.407655	0.46273	0.278792	0.349566	0.812008	0.627798	0.773591	0.856066	0.365408	0.291041	0.513773	0.638511	0.647121	0.279811	0.584395	0.528399	0.586033	0.585136	0.562634	0.478201	0.480649	0.500733	0.809554	0.282969	0.523301	0.413001
cg15594444	1	Body	FGGY	FALSE	NA	59893192	0.235334	0.812849	-0.577514	3.16935e-24	0.907619	0.886774	0.813757	0.764152	0.888826	0.914369	0.86408	0.91808	0.707961	0.857223	0.925948	0.923642	0.776851	0.822295	0.882657	0.910938	0.85052	0.792888	0.90246	0.681109	0.89584	0.725476	0.492943	0.88689	0.786833	0.595827	0.570951	0.679298	0.850265	0.90302	0.876667	0.895667	0.869679	0.749125	0.692858	0.595774	0.414134	0.652072	0.283717
cg24519393	1	Promoter	FHL3	FALSE	NA	38470540	0.162191	0.578095	-0.415904	2.66092e-19	0.836462	0.825965	0.538708	0.652036	0.799693	0.736123	0.582327	0.603283	0.593969	0.640327	0.598171	0.652142	0.534015	0.620806	0.621652	0.576673	0.508681	0.561975	0.5183	0.530347	0.380804	0.505718	0.444635	0.345437	0.528649	0.452062	0.419602	0.576001	0.591906	0.732872	0.722237	0.694629	0.575571	0.502027	0.541077	0.39404	0.455497	0.33433	0.347593
cg19767800	5	Body	FLJ42709	FALSE	NA	92914085	0.725344	0.31544	0.409905	6.93055e-15	0.0745541	0.170235	0.281859	0.272973	0.704604	0.255978	0.245747	0.323717	0.18049	0.253714	0.163798	0.177518	0.262605	0.402538	0.290073	0.32873	0.10703	0.423604	0.441125	0.211812	0.382762	0.382552	0.445473	0.463489	0.548987	0.450836	0.270069	0.624344	0.652631	0.760091	0.72412	0.719528	0.618167	0.749424	0.63937	0.813978	0.89846	0.708103	0.853723
cg09667289	15	Body	FMN1	FALSE	NA	33165563	0.793893	0.183522	0.610371	6.97735e-29	0.140808	0.153046	0.340527	0.21426	0.165232	0.120288	0.21984	0.18205	0.186186	0.147121	0.124008	0.0491746	0.0867343	0.136282	0.109453	0.192311	0.100009	0.340524	0.298566	0.134838	0.272498	0.250406	0.136159	0.120123	0.321555	0.17483	0.238262	0.52333	0.479367	0.711592	0.753141	0.718396	0.646178	0.682727	0.427788	0.346173	0.327534	0.559487	0.151196
cg03009240	19	Promoter	FZR1	FALSE	NA	3507867	0.463508	0.902737	-0.43923	5.33732e-17	0.961787	0.937896	0.944446	0.955236	0.859071	0.929232	0.9232	0.969477	0.786385	0.888183	0.956555	0.951189	0.953386	0.844851	0.927078	0.838221	0.824114	0.884971	0.894254	0.961458	0.778807	0.922019	0.856773	0.976496	0.81743	0.893317	0.938077	0.600275	0.615398	0.528793	0.615797	0.507917	0.594821	0.53621	0.803414	0.78879	0.535172	0.601207	0.544862
cg09470010	10	Body	GBF1	FALSE	NA	104094152	0.643456	0.12342	0.520036	4.49277e-23	0.0863288	0.067845	0.0597061	0.170414	0.14265	0.110423	0.34389	0.115578	0.154014	0.118325	0.0818636	0.0705133	0.105819	0.136518	0.0905529	0.127222	0.0957924	0.133308	0.113022	0.105296	0.109212	0.12615	0.0867486	0.0700136	0.257991	0.156428	0.0967309	0.216634	0.226743	0.162068	0.185995	0.19455	0.275753	0.231412	0.229622	0.173762	0.387984	0.285805	0.298422
cg24422900	19	Body	GMIP	FALSE	NA	19753746	0.103157	0.573494	-0.470337	1.97075e-19	0.676227	0.698753	0.66457	0.744699	0.774401	0.73982	0.287178	0.486813	0.538888	0.62006	0.726896	0.575395	0.519279	0.549123	0.603181	0.525133	0.4373	0.587858	0.646346	0.64676	0.619354	0.512893	0.380864	0.560528	0.528428	0.497272	0.336316	0.529887	0.633161	0.704775	0.672552	0.667078	0.559333	0.454183	0.616299	0.416094	0.437953	0.38199	0.436235
cg05040232	3	Body	GP5	FALSE	NA	194117403	0.296973	0.764261	-0.467288	4.21606e-27	0.902117	0.812193	0.665356	0.745688	0.711403	0.762682	0.799242	0.723592	0.776997	0.730019	0.803171	0.786698	0.814027	0.76733	0.829323	0.65872	0.759486	0.6732	0.640268	0.719615	0.797951	0.858934	0.809662	0.821858	0.747838	0.722158	0.795523	0.493891	0.535802	0.592308	0.5999	0.522579	0.431776	0.424074	0.628076	0.508174	0.459669	0.528447	0.715079
cg14351882	9	Body	GRIN1	FALSE	NA	140061878	0.298355	0.699154	-0.4008	5.02073e-13	0.901958	0.803429	0.450775	0.646004	0.663083	0.708068	0.45893	0.738718	0.665795	0.68499	0.833725	0.733248	0.846391	0.930967	0.861876	0.532055	0.685911	0.573004	0.473666	0.626728	0.800186	0.476498	0.572314	0.804312	0.784736	0.678944	0.940858	0.420961	0.379161	0.18114	0.184648	0.191109	0.274343	0.361274	0.481327	0.505486	0.325997	0.468709	0.388478
cg22486834	6	Promoter	GSTA4	FALSE	NA	52859107	0.113384	0.653266	-0.539882	2.74359e-16	0.824436	0.877362	0.776856	0.719076	0.660586	0.471944	0.52956	0.427738	0.788043	0.738291	0.824428	0.86017	0.48078	0.432413	0.546833	0.337674	0.57211	0.903691	0.790834	0.464816	0.746505	0.824837	0.420268	0.947033	0.407595	0.804573	0.45972	0.501444	0.46394	0.64814	0.604111	0.644693	0.249197	0.29644	0.389625	0.550004	0.247877	0.173036	0.294175
cg27372015	16	Body	GTF3C1	FALSE	NA	27526259	0.805703	0.259746	0.545957	3.43097e-24	0.0822319	0.230768	0.0499621	0.507067	0.195868	0.159488	0.33677	0.162019	0.458712	0.242915	0.134824	0.048296	0.252719	0.255155	0.1461	0.2124	0.312868	0.341229	0.275474	0.310652	0.289566	0.402304	0.480461	0.20569	0.332243	0.448618	0.138752	0.567433	0.511374	0.624923	0.599369	0.513296	0.653247	0.771966	0.67126	0.604434	0.621479	0.452359	0.742294
cg19812613	3	Promoter	GUCA1C	FALSE	NA	108672872	0.713553	0.15064	0.562913	1.32658e-28	0.0881558	0.158692	0.165041	0.151245	0.168817	0.125649	0.183639	0.236009	0.151891	0.115376	0.118636	0.114443	0.0609486	0.0977508	0.0862779	0.0961712	0.107709	0.262662	0.193268	0.174034	0.120281	0.108563	0.0996694	0.307608	0.382711	0.125	0.0670203	0.558153	0.642417	0.901856	0.517948	0.910457	0.810015	0.869546	0.438578	0.507132	0.456172	0.316697	0.245455
cg01187997	11	Body	HCCA2	FALSE	NA	1594830	0.378779	0.837982	-0.459203	9.0137e-17	0.933914	0.933315	0.946461	0.833767	0.328127	0.476151	0.891747	0.918512	0.851132	0.791798	0.858705	0.871394	0.877258	0.888651	0.936561	0.856116	0.874749	0.894651	0.921153	0.927854	0.885638	0.882147	0.773058	0.939776	0.779955	0.83862	0.714306	0.527593	0.505742	0.710084	0.704732	0.690302	0.675081	0.573745	0.805565	0.847825	0.894894	0.864369	0.847205
cg22831269	11	Body	HCCA2	FALSE	NA	1594867	0.207623	0.741523	-0.5339	3.15546e-16	0.88558	0.882554	0.898258	0.652937	0.141101	0.179014	0.833126	0.858744	0.769973	0.654329	0.777403	0.703233	0.778058	0.84846	0.914395	0.811681	0.862011	0.832437	0.865034	0.849568	0.804005	0.769466	0.610922	0.861703	0.685955	0.70242	0.588761	0.283972	0.386016	0.488432	0.53374	0.487933	0.553518	0.472192	0.726285	0.807072	0.776412	0.743951	0.723218
cg17735531	19	Body	HCN2	FALSE	NA	611349	0.184816	0.657352	-0.472537	1.6726e-23	0.841832	0.802059	0.853939	0.655733	0.813551	0.780283	0.50426	0.733857	0.695952	0.751282	0.572267	0.63289	0.760613	0.623885	0.676	0.655043	0.544025	0.578745	0.577735	0.635454	0.722103	0.537257	0.502138	0.753847	0.56331	0.499662	0.480796	0.744477	0.693249	0.66827	0.708783	0.718825	0.652104	0.47663	0.623421	0.593078	0.531322	0.358669	0.372957
cg09533868	7	Body	HEATR2	FALSE	NA	807608	0.450787	0.87358	-0.422794	1.39814e-10	0.964753	0.951704	0.913535	0.927543	0.953312	0.950496	0.924725	0.695307	0.955875	0.948969	0.963202	0.928077	0.687669	0.94247	0.542685	0.94728	0.956206	0.953773	0.944443	0.935279	0.92573	0.881167	0.907618	0.922247	0.918061	0.772376	0.27216	0.90182	0.551557	0.602159	0.596542	0.692955	0.93378	0.781647	0.829249	0.944438	0.946223	0.844554	0.911784
cg09676013	6	Body	HLA-DPB2	FALSE	NA	33080500	0.22578	0.719646	-0.493866	2.00958e-19	0.735477	0.892743	0.859393	0.812899	0.798351	0.814569	0.608098	0.827063	0.886887	0.713873	0.831712	0.823095	0.712093	0.747199	0.808699	0.790868	0.821619	0.646303	0.712662	0.634608	0.735997	0.672344	0.550633	0.576057	0.710417	0.391635	0.315152	0.629567	0.654059	0.712085	0.695007	0.671032	0.63715	0.561659	0.665971	0.729767	0.600322	0.672641	0.628153
cg11173579	21	Body	HUNK	FALSE	NA	33247885	0.282633	0.854449	-0.571816	5.39644e-20	0.933926	0.927131	0.724992	0.88073	0.958834	0.97691	0.92633	0.925337	0.917991	0.968093	0.868115	0.737226	0.968554	0.873174	0.962163	0.689914	0.70409	0.821923	0.89264	0.924355	0.848832	0.482337	0.607208	0.961951	0.745649	0.918316	0.923397	0.876365	0.637092	0.738755	0.743942	0.655223	0.743974	0.599688	0.877561	0.698135	0.649855	0.405262	0.558021
cg14374829	21	Promoter	HUNK	FALSE	NA	33244742	0.0960713	0.511681	-0.41561	3.58938e-16	0.771449	0.493538	0.435166	0.554299	0.672496	0.735687	0.70895	0.462147	0.348103	0.436951	0.508752	0.55585	0.634421	0.397035	0.596945	0.336912	0.375995	0.464285	0.513942	0.616405	0.482335	0.309464	0.245316	0.695191	0.375339	0.514058	0.574367	0.417869	0.373192	0.381359	0.374971	0.404621	0.226666	0.154777	0.469482	0.298946	0.463918	0.18469	0.44082
cg25048564	21	Promoter	HUNK	FALSE	NA	33244752	0.117608	0.519027	-0.401418	6.78498e-18	0.703809	0.421204	0.516731	0.572535	0.715518	0.762663	0.58803	0.490527	0.360245	0.482607	0.492852	0.564447	0.597625	0.474822	0.588366	0.430358	0.398228	0.531196	0.490666	0.605816	0.493905	0.292938	0.239132	0.676193	0.430507	0.538308	0.554496	0.488825	0.444207	0.648216	0.640562	0.635916	0.429352	0.362946	0.549162	0.380673	0.531948	0.180078	0.376683
cg13385210	17	Promoter	IGFBP4	FALSE	NA	38599271	0.180755	0.590557	-0.409802	7.04735e-17	0.809201	0.813489	0.850919	0.631018	0.732986	0.820615	0.73781	0.467365	0.641318	0.58002	0.578151	0.636182	0.591358	0.555562	0.585575	0.444361	0.400491	0.622878	0.499007	0.638486	0.523436	0.422676	0.348199	0.519477	0.568094	0.547841	0.378517	0.541603	0.541698	0.723633	0.702508	0.707188	0.48867	0.446559	0.574224	0.41961	0.363493	0.308549	0.384017
cg20340242	2	Promoter	IL1R2	FALSE	NA	102608349	0.250145	0.652237	-0.402092	3.79863e-20	0.876265	0.620303	0.848525	0.754203	0.440009	0.640289	0.731862	0.511291	0.706741	0.657731	0.594245	0.638909	0.611152	0.623948	0.810733	0.70807	0.670861	0.668459	0.703526	0.644059	0.691149	0.628077	0.703377	0.52805	0.63416	0.48014	0.484274	0.695615	0.608105	0.633705	0.608878	0.520245	0.782279	0.63917	0.789992	0.539814	0.657119	0.571026	0.704472
cg01782798	16	Promoter	IL34	FALSE	NA	70680365	0.266161	0.730376	-0.464214	7.18418e-21	0.898536	0.916204	0.784785	0.857994	0.832985	0.926875	0.701736	0.509033	0.76985	0.735718	0.825911	0.817307	0.770101	0.665901	0.582226	0.608272	0.657874	0.656992	0.735131	0.724257	0.752765	0.633144	0.697621	0.730444	0.751398	0.65569	0.521399	0.644042	0.474734	0.488143	0.562958	0.530696	0.489732	0.500428	0.620683	0.723325	0.663975	0.594565	0.868244
cg07134182	1	Body	ILDR2	FALSE	NA	166920681	0.729285	0.247058	0.482226	6.19269e-27	0.230654	0.294969	0.279368	0.273746	0.464683	0.295272	0.292074	0.422362	0.312434	0.319493	0.21816	0.153371	0.168444	0.128943	0.16477	0.280325	0.158988	0.327862	0.290306	0.122267	0.164593	0.233682	0.141268	0.193176	0.343401	0.202413	0.193553	0.696984	0.709314	0.780329	0.787089	0.767064	0.716014	0.713089	0.482889	0.361045	0.365978	0.446917	0.202545
cg22912485	8	Body	IMPAD1	FALSE	NA	57896881	0.668145	0.260116	0.408029	2.27328e-22	0.42362	0.244616	0.357042	0.325615	0.191142	0.168235	0.275794	0.320582	0.143562	0.1938	0.184784	0.0895801	0.105866	0.241157	0.223485	0.27244	0.284643	0.247852	0.369339	0.205236	0.281096	0.333461	0.246575	0.374186	0.357354	0.22566	0.336409	0.523841	0.414479	0.406983	0.288126	0.314018	0.343751	0.353373	0.343541	0.174158	0.354487	0.501637	0.0642228
cg08102294	3	Body	IQSEC1	FALSE	NA	13063918	0.281523	0.782719	-0.501195	1.38977e-28	0.877196	0.89026	0.916111	0.740335	0.778784	0.734027	0.806982	0.80013	0.778021	0.775	0.817326	0.805923	0.79326	0.830945	0.828186	0.812435	0.74531	0.772919	0.822556	0.734377	0.783764	0.663155	0.613111	0.806421	0.802523	0.710966	0.69338	0.559213	0.611051	0.71842	0.718176	0.712406	0.676664	0.500172	0.724622	0.709592	0.795307	0.678527	0.545773
cg08162476	3	Body	IQSEC1	FALSE	NA	13064001	0.187083	0.720475	-0.533392	1.23061e-22	0.945089	0.916482	0.812173	0.944771	0.66365	0.755249	0.777305	0.766267	0.656192	0.698345	0.692524	0.883779	0.767222	0.78554	0.743117	0.805172	0.548929	0.634481	0.735119	0.639108	0.628617	0.511112	0.468751	0.800623	0.728506	0.593932	0.550775	0.446767	0.521227	0.629859	0.663277	0.659083	0.580164	0.399527	0.596439	0.567141	0.751298	0.524641	0.432464
cg26692003	3	Body	IQSEC1	FALSE	NA	13063165	0.326848	0.910763	-0.583915	1.81954e-27	0.959136	0.968774	0.932572	0.962259	0.93655	0.984275	0.850211	0.932865	0.843476	0.967753	0.979635	0.967266	0.970476	0.943545	0.964877	0.869995	0.861873	0.842046	0.924088	0.862931	0.926992	0.772535	0.726379	0.988872	0.920542	0.86746	0.863214	0.780499	0.673727	0.656817	0.648128	0.660913	0.689022	0.509796	0.794664	0.770997	0.908459	0.852703	0.540053
cg12136950	1	Body	ITPKB	FALSE	NA	226849798	0.148359	0.555147	-0.406788	2.74922e-18	0.782629	0.747929	0.614526	0.814766	0.766883	0.695546	0.604732	0.49798	0.638715	0.537094	0.593442	0.596402	0.469488	0.600069	0.597782	0.551476	0.516555	0.453232	0.458899	0.481244	0.501194	0.427506	0.370435	0.391566	0.537664	0.414761	0.326465	0.52345	0.593096	0.77734	0.7737	0.724795	0.543961	0.456687	0.52521	0.494406	0.521341	0.546132	0.470844
cg07857792	19	Promoter	KCNN1	FALSE	NA	18060683	0.141716	0.79129	-0.649574	1.31267e-30	0.894644	0.934847	0.819935	0.788123	0.810619	0.870919	0.860979	0.6327	0.887335	0.782424	0.850552	0.829295	0.819536	0.748494	0.823017	0.803929	0.70144	0.841072	0.883354	0.752981	0.874595	0.618996	0.455947	0.922032	0.695922	0.780054	0.681092	0.587965	0.763354	0.850319	0.870433	0.854709	0.7409	0.620927	0.78991	0.804445	0.856848	0.536188	0.794952
cg04439215	13	Promoter	KCTD4	FALSE	NA	45768901	0.561772	0.16152	0.400252	8.23938e-17	0.0752975	0.201932	0.233579	0.118355	0.194974	0.111861	0.243686	0.20102	0.0964076	0.109103	0.07267	0.0863133	0.0534487	0.0717656	0.0665493	0.0928205	0.0718708	0.295975	0.149106	0.196543	0.153168	0.301698	0.232607	0.226905	0.318773	0.169069	0.215544	0.552232	0.548023	0.723698	0.702268	0.670837	0.521905	0.547529	0.229567	0.184332	0.118431	0.4145	0.172281
cg25456317	4	Body	KIAA1109	FALSE	NA	123160876	0.799761	0.382564	0.417197	8.78494e-22	0.274101	0.499476	0.281984	0.456608	0.171576	0.334557	0.376686	0.398327	0.44761	0.290606	0.335081	0.302246	0.186685	0.333512	0.376391	0.523024	0.409181	0.449698	0.178067	0.462094	0.54701	0.458396	0.552853	0.333094	0.435305	0.532691	0.382377	0.607756	0.549896	0.460222	0.391764	0.396755	0.473058	0.592498	0.583674	0.555793	0.6409	0.719856	0.773887
cg01413582	6	Promoter	KIAA1949	FALSE	NA	30652688	0.21275	0.69255	-0.4798	1.86912e-18	0.753672	0.694738	0.759354	0.618548	0.768888	0.720114	0.621969	0.402684	0.714883	0.679107	0.707495	0.837316	0.676762	0.784091	0.851851	0.807865	0.670673	0.772647	0.786229	0.760992	0.704752	0.719211	0.468464	0.750314	0.623268	0.569975	0.47299	0.548948	0.677562	0.850115	0.826948	0.807816	0.757746	0.551965	0.753269	0.675301	0.390823	0.307472	0.389433
cg03052182	6	Promoter	KIAA1949	FALSE	NA	30653530	0.364227	0.804864	-0.440637	1.92618e-18	0.881022	0.801646	0.93103	0.891247	0.739325	0.75952	0.787154	0.713133	0.763985	0.818006	0.831548	0.83116	0.749102	0.849691	0.856236	0.840256	0.807574	0.81932	0.823407	0.809054	0.814797	0.778891	0.730938	0.774225	0.78841	0.786812	0.753823	0.591367	0.694738	0.864844	0.840415	0.840373	0.777528	0.629527	0.793769	0.791133	0.789448	0.625719	0.558726
cg03953626	6	Promoter	KIAA1949	FALSE	NA	30652396	0.16816	0.690195	-0.522035	5.4277e-17	0.899264	0.962443	0.657609	0.827608	0.750314	0.697849	0.57341	0.500589	0.690255	0.653976	0.681047	0.783308	0.565354	0.738102	0.736692	0.750044	0.640726	0.836332	0.752148	0.814362	0.712311	0.598882	0.448907	0.903593	0.520987	0.584427	0.354736	0.480444	0.636874	0.794361	0.781269	0.691449	0.625077	0.532157	0.69086	0.752225	0.243428	0.290919	0.267374
cg05098566	6	Promoter	KIAA1949	FALSE	NA	30652282	0.320517	0.837139	-0.516622	1.94022e-18	0.914939	0.928608	0.954834	0.600097	0.837893	0.86152	0.809755	0.572479	0.90917	0.870807	0.90501	0.905704	0.78867	0.866373	0.929701	0.938409	0.849625	0.933998	0.876669	0.90936	0.831043	0.820339	0.646984	0.923337	0.766464	0.799156	0.6518	0.744117	0.837739	0.902295	0.914889	0.901095	0.860534	0.802192	0.896662	0.886787	0.479278	0.508941	0.391392
cg06644669	6	Promoter	KIAA1949	FALSE	NA	30653799	0.148192	0.61018	-0.461988	2.00689e-26	0.665732	0.487453	0.662089	0.48026	0.618692	0.60974	0.618319	0.442018	0.726135	0.584878	0.59496	0.645875	0.609663	0.696641	0.759437	0.701254	0.53262	0.679334	0.625246	0.650566	0.604099	0.615064	0.44694	0.755438	0.587177	0.567849	0.507379	0.459021	0.525902	0.776377	0.757232	0.73603	0.535633	0.394222	0.60737	0.655683	0.461719	0.317561	0.268738
cg10098021	6	Promoter	KIAA1949	FALSE	NA	30653732	0.308806	0.817728	-0.508922	1.73531e-19	0.944552	0.924543	0.833876	0.939784	0.601289	0.667665	0.833432	0.627258	0.77351	0.714206	0.910787	0.814102	0.803824	0.894412	0.901693	0.911865	0.665532	0.848033	0.940839	0.883829	0.843306	0.785605	0.687788	0.927154	0.829906	0.811063	0.758796	0.407434	0.576582	0.833383	0.926539	0.841507	0.70743	0.528313	0.752186	0.855391	0.833085	0.512713	0.469831
cg11414821	6	Promoter	KIAA1949	FALSE	NA	30652771	0.314731	0.72291	-0.408179	1.66282e-18	0.925234	0.869638	0.817033	0.844751	0.702517	0.711977	0.678387	0.454689	0.732931	0.680945	0.740475	0.745463	0.673752	0.797681	0.840924	0.760303	0.685733	0.740447	0.767398	0.75205	0.72386	0.734505	0.577417	0.699849	0.662803	0.643252	0.554557	0.494427	0.62652	0.866311	0.827497	0.804865	0.705964	0.554198	0.701152	0.68577	0.50543	0.4367	0.452112
cg12105190	6	Promoter	KIAA1949	FALSE	NA	30653407	0.377316	0.792142	-0.414826	5.26691e-20	0.905669	0.921275	0.949261	0.74573	0.740801	0.777051	0.797764	0.727414	0.777286	0.767497	0.792805	0.784831	0.77977	0.857052	0.833649	0.79836	0.79079	0.784522	0.779685	0.751465	0.790706	0.825969	0.692987	0.715715	0.800187	0.739034	0.760555	0.68934	0.711866	0.875371	0.807742	0.804872	0.78019	0.658398	0.769524	0.789079	0.784975	0.649984	0.584491
cg12247101	6	Promoter	KIAA1949	FALSE	NA	30653549	0.481636	0.932356	-0.45072	1.44933e-15	0.956995	0.960848	0.950241	0.935583	0.848418	0.853697	0.921797	0.896063	0.926693	0.935123	0.959265	0.941361	0.92232	0.942471	0.946047	0.955826	0.914359	0.943923	0.956551	0.966969	0.933003	0.921195	0.912756	0.980817	0.924109	0.92255	0.944629	0.708547	0.802032	0.937455	0.968204	0.914878	0.85804	0.779271	0.92564	0.95449	0.9352	0.833214	0.726031
cg15768443	6	Promoter	KIAA1949	FALSE	NA	30652347	0.244191	0.766134	-0.521943	6.41445e-19	0.908064	0.869354	0.763674	0.598689	0.700572	0.776856	0.81262	0.426611	0.769557	0.762294	0.814588	0.850965	0.753394	0.855583	0.88741	0.871164	0.770078	0.872247	0.851907	0.824897	0.765002	0.772711	0.567676	0.946243	0.636431	0.698047	0.558986	0.526151	0.637244	0.805009	0.787409	0.787911	0.688296	0.591977	0.76476	0.817907	0.397834	0.399508	0.413648
cg17476701	6	Body	KIAA1949	FALSE	NA	30651563	0.200743	0.6181	-0.417357	6.22858e-17	0.95606	0.918928	0.889121	0.439939	0.660125	0.617912	0.503137	0.402347	0.641171	0.618204	0.579035	0.641592	0.504595	0.721293	0.695051	0.711347	0.557346	0.650129	0.613828	0.654078	0.581832	0.605792	0.445558	0.65587	0.511616	0.510751	0.402044	0.46073	0.538353	0.768275	0.712386	0.67092	0.584464	0.514896	0.576624	0.60368	0.317145	0.366346	0.337056
cg18335326	6	Promoter	KIAA1949	FALSE	NA	30653659	0.293648	0.841214	-0.547566	3.48371e-22	0.912121	0.902164	0.896596	0.848639	0.669866	0.714967	0.8197	0.709032	0.865315	0.79617	0.880286	0.824318	0.846553	0.886947	0.910168	0.881594	0.790373	0.881022	0.903543	0.917735	0.857876	0.859052	0.759154	0.92499	0.804372	0.840285	0.809939	0.538658	0.645777	0.826255	0.89761	0.839035	0.746407	0.599351	0.834656	0.866839	0.830673	0.587907	0.524366
cg18586886	6	Promoter	KIAA1949	FALSE	NA	30652399	0.168221	0.774973	-0.606752	7.28338e-19	0.897694	0.968839	0.788333	0.695416	0.82424	0.779563	0.61399	0.485462	0.765298	0.730747	0.789122	0.925048	0.698697	0.873944	0.917901	0.933444	0.715815	0.94213	0.887125	0.894144	0.830852	0.753621	0.497482	0.972499	0.607483	0.657932	0.47744	0.562728	0.740147	0.916256	0.927217	0.886096	0.816284	0.58678	0.788207	0.84539	0.30265	0.352387	0.298243
cg06520307	7	Body	KRBA1	FALSE	NA	149417640	0.277647	0.76731	-0.489662	4.97671e-25	0.924057	0.921889	0.84865	0.905208	0.686841	0.730929	0.693235	0.728664	0.745306	0.723597	0.785047	0.749896	0.77375	0.788559	0.790715	0.73887	0.76477	0.707488	0.751159	0.768872	0.776361	0.758627	0.737359	0.752574	0.758536	0.742737	0.663661	0.531942	0.498659	0.629054	0.613108	0.580371	0.532494	0.473253	0.660617	0.715802	0.749708	0.703612	0.746932
cg16532262	12	Promoter	KRT3	FALSE	NA	53190908	0.34152	0.770728	-0.429208	4.96116e-17	0.853801	0.863889	0.813098	0.816574	0.80446	0.887844	0.578715	0.689278	0.908449	0.86608	0.875689	0.888185	0.809764	0.847181	0.872196	0.800511	0.849945	0.639834	0.850755	0.844255	0.763843	0.635122	0.531478	0.682627	0.655503	0.708943	0.47164	0.785812	0.71443	0.852029	0.877096	0.870572	0.714468	0.755629	0.786282	0.842341	0.633633	0.783144	0.847166
cg22961457	20	Promoter	LIME1	FALSE	NA	62370310	0.200677	0.705686	-0.505009	3.64151e-17	0.948705	0.805012	0.868076	0.895556	0.811228	0.867292	0.7485	0.403739	0.573958	0.873472	0.700428	0.714226	0.520248	0.820469	0.967176	0.801123	0.564554	0.640517	0.831763	0.730792	0.633772	0.591121	0.278413	0.741573	0.451524	0.628072	0.642208	0.535631	0.578658	0.651401	0.739398	0.680792	0.640058	0.492822	0.856421	0.537717	0.572443	0.349917	0.814671
cg20701183	1	Body	LMO4	FALSE	NA	87799914	0.217044	0.636581	-0.419536	1.69338e-16	0.837415	0.577358	0.732479	0.711658	0.703264	0.847138	0.490928	0.700932	0.837905	0.849417	0.592262	0.538028	0.804329	0.668651	0.628704	0.729374	0.660019	0.585916	0.351772	0.595131	0.560204	0.627526	0.556473	0.673396	0.454355	0.5516	0.321442	0.444186	0.553283	0.702775	0.724263	0.692874	0.611213	0.350753	0.656864	0.435777	0.355568	0.388348	0.583048
cg00130808	15	Promoter	LOC145845	FALSE	NA	37178909	0.241915	0.889246	-0.647331	5.6918e-20	0.915097	0.797894	0.757041	0.818842	0.88356	0.946142	0.944466	0.719995	0.902788	0.888856	0.936432	0.88637	0.920568	0.922389	0.897769	0.917023	0.938296	0.917016	0.910538	0.841296	0.908217	0.92146	0.91849	0.838987	0.898461	0.915073	0.946578	0.586715	0.811414	0.875831	0.933303	0.88946	0.469944	0.816292	0.880318	0.894899	0.895828	0.631931	0.633124
cg11965311	15	Promoter	LOC145845	FALSE	NA	37178755	0.377862	0.911761	-0.533899	6.86076e-16	0.906908	0.849592	0.846673	0.885535	0.831449	0.903698	0.892882	0.859942	0.940178	0.922348	0.951241	0.921332	0.922816	0.90449	0.950053	0.90143	0.914949	0.941366	0.946884	0.910287	0.941292	0.943328	0.938863	0.929444	0.890044	0.921504	0.949017	0.60277	0.730916	0.809029	0.844133	0.822917	0.535058	0.748767	0.862928	0.935872	0.944797	0.747987	0.812971
cg08107402	19	Promoter	LOC643719	FALSE	NA	35069269	0.224036	0.678196	-0.45416	5.13164e-18	0.83592	0.722601	0.771672	0.604649	0.833302	0.938222	0.722821	0.769754	0.79002	0.920185	0.635304	0.70016	0.61722	0.689	0.647649	0.775236	0.531817	0.536544	0.640881	0.65273	0.628311	0.444384	0.318146	0.795354	0.762272	0.612186	0.414954	0.795877	0.851312	0.89841	0.929901	0.933623	0.853587	0.700357	0.654864	0.777508	0.497252	0.568694	0.76804
cg23689428	2	Promoter	LOC84931	FALSE	NA	121223964	0.308986	0.779782	-0.470795	4.98261e-21	0.888256	0.83034	0.750564	0.870596	0.764183	0.914397	0.506527	0.828265	0.90279	0.807042	0.80444	0.640399	0.847095	0.595409	0.705611	0.683694	0.707539	0.802104	0.87031	0.80268	0.840797	0.807052	0.66169	0.943072	0.770307	0.8595	0.64945	0.477873	0.742534	0.833642	0.920275	0.89699	0.699466	0.772539	0.882	0.918518	0.881219	0.648332	0.734349
cg02280532	2	Promoter	LY75	FALSE	NA	160761244	0.709651	0.273488	0.436162	6.19166e-10	0.0559744	0.0384112	0.0441832	0.356328	0.372559	0.765039	0.260173	0.745841	0.525134	0.407295	0.496148	0.0501802	0.337981	0.0375322	0.032463	0.0292798	0.0433812	0.460796	0.0386155	0.351147	0.251674	0.184945	0.295282	0.158004	0.44719	0.530594	0.0680378	0.627281	0.56826	0.098128	0.0669819	0.0950745	0.0688834	0.458817	0.308719	0.197456	0.555349	0.727316	0.48139
cg18514922	2	Promoter	LY75	FALSE	NA	160761262	0.572355	0.170151	0.402205	9.01211e-12	0.0456125	0.0239857	0.0443185	0.239802	0.198984	0.459438	0.245611	0.641473	0.332761	0.166665	0.258428	0.0319456	0.166692	0.0319561	0.0261518	0.0291735	0.0316039	0.272373	0.0207612	0.180641	0.141796	0.0994486	0.133197	0.0966922	0.281753	0.337775	0.0550346	0.443371	0.426625	0.0572956	0.0717146	0.0827946	0.0478177	0.304029	0.134945	0.0702286	0.348271	0.599678	0.250389
cg08664568	1	Body	MACF1	FALSE	NA	39598712	0.310492	0.792504	-0.482011	7.73849e-25	0.877882	0.928737	0.905686	0.917355	0.675697	0.755179	0.782612	0.825921	0.769545	0.703312	0.790694	0.766688	0.755268	0.765844	0.790855	0.72082	0.768023	0.758853	0.765105	0.828919	0.800791	0.777098	0.771346	0.883404	0.768365	0.802451	0.741152	0.48828	0.558474	0.658038	0.639319	0.628081	0.520077	0.499079	0.724687	0.747667	0.769881	0.740001	0.730698
cg27109748	7	Body	MAD1L1	FALSE	NA	2150016	0.334358	0.836922	-0.502563	1.83854e-18	0.939485	0.895347	0.74014	0.600494	0.88466	0.951743	0.238198	0.907132	0.950324	0.943442	0.957326	0.943966	0.923797	0.887092	0.873532	0.894961	0.927001	0.912623	0.924866	0.877364	0.855124	0.837284	0.761005	0.818698	0.775608	0.747964	0.627714	0.77798	0.855636	0.907882	0.939033	0.946034	0.866705	0.788061	0.929315	0.861702	0.922721	0.795958	0.919975
cg25680628	10	Promoter	MAP3K8	FALSE	NA	30724274	0.222801	0.628576	-0.405776	1.4086e-15	0.857318	0.775748	0.739225	0.526114	0.794693	0.749034	0.490541	0.818529	0.7662	0.796063	0.728303	0.72621	0.677335	0.579274	0.734528	0.547298	0.59468	0.51017	0.600196	0.565189	0.301002	0.460241	0.378775	0.661621	0.516018	0.631611	0.445642	0.435051	0.423634	0.599898	0.687476	0.625548	0.358423	0.3375	0.705439	0.446725	0.504456	0.26823	0.330661
cg19457477	19	Promoter	MAP4K1	FALSE	NA	39108609	0.104459	0.582416	-0.477957	6.21362e-15	0.655995	0.628348	0.483241	0.534705	0.508091	0.88904	0.900275	0.244991	0.829608	0.462441	0.513248	0.770757	0.6924	0.421592	0.742855	0.453367	0.307903	0.31824	0.822539	0.804561	0.512584	0.447911	0.440669	0.658883	0.491961	0.665868	0.52316	0.215077	0.500553	0.548219	0.60706	0.486604	0.515836	0.440026	0.770445	0.448681	0.406247	0.351628	0.351077
cg03594868	19	Body	MAST3	FALSE	NA	18234829	0.376122	0.818321	-0.442198	8.4012e-17	0.899398	0.911083	0.948936	0.870564	0.825361	0.838264	0.814324	0.763227	0.764531	0.859376	0.78396	0.884019	0.786116	0.821588	0.862913	0.85515	0.793532	0.764071	0.8469	0.810232	0.829054	0.745451	0.652857	0.82227	0.697012	0.835018	0.809451	0.832844	0.656443	0.900788	0.846689	0.851135	0.797978	0.651109	0.835597	0.700175	0.75462	0.449666	0.754738
cg03010301	19	Promoter	MIR125A	FALSE	NA	52195499	0.275944	0.739754	-0.46381	1.34476e-25	0.908573	0.867561	0.761753	0.617761	0.840581	0.796344	0.818908	0.764997	0.728045	0.763313	0.722797	0.808641	0.65651	0.717509	0.693299	0.712721	0.724167	0.737354	0.632108	0.765774	0.799839	0.684877	0.651904	0.739089	0.736051	0.715027	0.607849	0.616487	0.548708	0.627547	0.663706	0.644204	0.600109	0.515275	0.708469	0.758368	0.458918	0.655849	0.692994
cg10632507	12	Body	MMP17	FALSE	NA	132317390	0.309225	0.805287	-0.496061	1.31542e-19	0.757601	0.818519	0.739648	0.726336	0.850632	0.913316	0.866852	0.841046	0.932228	0.839607	0.629711	0.88597	0.573256	0.874732	0.90841	0.899864	0.931452	0.821149	0.924593	0.808359	0.740037	0.551406	0.77996	0.930073	0.765889	0.565709	0.866389	0.706326	0.79326	0.880008	0.8887	0.87224	0.874505	0.893202	0.909321	0.829308	0.59804	0.679843	0.447702
cg02511456	7	Body	MNX1	FALSE	NA	156801419	0.3625	0.83402	-0.47152	4.23933e-17	0.910967	0.894356	0.814907	0.917091	0.799218	0.859045	0.886448	0.581288	0.656109	0.891233	0.677948	0.885326	0.585376	0.847397	0.944612	0.839715	0.782912	0.77437	0.881676	0.940697	0.944903	0.951828	0.878294	0.914132	0.672287	0.866913	0.919483	0.547178	0.528159	0.453	0.493904	0.43525	0.477379	0.413813	0.745323	0.787466	0.787996	0.732854	0.78913
cg11798658	1	Promoter	MOBKL2C	FALSE	NA	47082039	0.36697	0.774245	-0.407275	1.33055e-13	0.911049	0.871792	0.869104	0.813523	0.753282	0.806287	0.794823	0.87826	0.922089	0.818987	0.900914	0.852423	0.774611	0.840243	0.750453	0.710833	0.782451	0.761205	0.907642	0.790462	0.772062	0.658806	0.590886	0.576637	0.727952	0.644305	0.423541	0.450314	0.400491	0.454212	0.597845	0.5622	0.48626	0.488726	0.692621	0.759237	0.400045	0.600152	0.753588
cg10758466	17	Body	MPP2	FALSE	NA	41974087	0.374704	0.793627	-0.418923	5.65945e-21	0.931452	0.904378	0.86175	0.905627	0.837072	0.878716	0.527168	0.779725	0.845141	0.85137	0.780332	0.787748	0.868895	0.831433	0.563952	0.87838	0.845317	0.697877	0.783321	0.716399	0.788299	0.779706	0.80637	0.719315	0.830341	0.754566	0.673278	0.825934	0.766139	0.858049	0.805304	0.805587	0.739373	0.715382	0.822174	0.79637	0.735165	0.783745	0.806998
cg10933691	10	Body	MPP7	FALSE	NA	28436499	0.696972	0.20752	0.489453	1.1955e-16	0.217303	0.28668	0.339	0.185107	0.151342	0.0729557	0.0723529	0.154476	0.125407	0.0993003	0.0939269	0.0942743	0.0588993	0.159355	0.342735	0.115807	0.209874	0.172069	0.143533	0.124875	0.431061	0.112242	0.644056	0.429019	0.54878	0.161348	0.0572477	0.592673	0.502557	0.64499	0.79789	0.595448	0.471379	0.533384	0.471897	0.565955	0.217152	0.48768	0.207932
cg02813916	6	Body	MUC21	FALSE	NA	30956760	0.194523	0.619397	-0.424873	1.98788e-19	0.812356	0.808002	0.794964	0.636453	0.849471	0.649295	0.483076	0.496466	0.632881	0.651414	0.701607	0.636378	0.509392	0.719061	0.721333	0.518197	0.562775	0.599724	0.706055	0.58141	0.567314	0.516954	0.472734	0.639246	0.609588	0.476067	0.371492	0.750798	0.749682	0.882059	0.857459	0.816567	0.688247	0.617499	0.627224	0.534098	0.51927	0.542191	0.505922
cg13937462	11	Promoter	MUPCDH	FALSE	NA	624908	0.377923	0.805343	-0.42742	6.60755e-16	0.627119	0.811879	0.949253	0.944212	0.887587	0.93634	0.659942	0.792289	0.870434	0.919746	0.930971	0.773934	0.86822	0.764553	0.632963	0.617017	0.68787	0.842685	0.731392	0.886271	0.937688	0.73136	0.58456	0.965917	0.877502	0.895177	0.617384	0.834236	0.715413	0.762526	0.79203	0.777327	0.656061	0.690778	0.824582	0.833905	0.704542	0.803855	0.876921
cg22289115	11	Promoter	MUPCDH	FALSE	NA	625796	0.298924	0.72815	-0.429226	2.6668e-16	0.746906	0.852836	0.862925	0.87688	0.800836	0.884667	0.532616	0.586234	0.869911	0.866652	0.848487	0.710364	0.748742	0.716141	0.606532	0.503696	0.526672	0.768032	0.652145	0.801828	0.860959	0.645244	0.444124	0.824076	0.800982	0.833909	0.487664	0.661949	0.615278	0.757039	0.709015	0.686186	0.543296	0.563277	0.739487	0.691796	0.647556	0.563915	0.756803
cg27261397	11	Promoter	MUPCDH	FALSE	NA	625833	0.376633	0.844018	-0.467385	6.12239e-22	0.942874	0.794667	0.956588	0.931697	0.900244	0.9421	0.602327	0.681304	0.955756	0.944695	0.940998	0.870325	0.85232	0.892931	0.806147	0.84383	0.708647	0.888587	0.85311	0.878793	0.924594	0.70826	0.566696	0.974203	0.881332	0.89147	0.653991	0.879332	0.863655	0.912377	0.943513	0.915367	0.856719	0.710817	0.930291	0.903856	0.841761	0.701509	0.892734
cg05978306	17	Body	MYO1C	FALSE	NA	1373774	0.381203	0.847518	-0.466314	3.28219e-21	0.958266	0.960456	0.929045	0.860871	0.898539	0.936964	0.838553	0.839253	0.913575	0.940525	0.88773	0.935852	0.830477	0.85177	0.863009	0.786082	0.662495	0.816276	0.91924	0.944648	0.691114	0.716242	0.644517	0.957378	0.843835	0.792745	0.66352	0.845326	0.874841	0.92475	0.967324	0.951934	0.865761	0.738421	0.808175	0.545999	0.539695	0.62844	0.597201
cg11707067	19	Body	MZF1	FALSE	NA	59073430	0.339734	0.794174	-0.45444	3.22306e-14	0.946646	0.883636	0.935528	0.967584	0.653796	0.861745	0.934683	0.787334	0.838254	0.877132	0.968081	0.723332	0.682814	0.739176	0.936246	0.784562	0.522539	0.869303	0.950728	0.845305	0.667686	0.782316	0.379042	0.950334	0.686538	0.835822	0.432537	0.799673	0.699684	0.653071	0.731312	0.601673	0.719412	0.727627	0.85479	0.566422	0.753442	0.615527	0.811224
cg08743050	11	Body	NCAM1	FALSE	NA	113113936	0.548626	0.132389	0.416236	3.21177e-17	0.0811117	0.0501435	0.169863	0.0819926	0.132054	0.356445	0.117889	0.222727	0.143889	0.0854446	0.0679843	0.0598925	0.0934734	0.0896163	0.128014	0.122211	0.0923388	0.42935	0.249108	0.0851188	0.170872	0.108304	0.0646696	0.0591663	0.110603	0.111	0.0912349	0.237807	0.322884	0.224052	0.446136	0.247498	0.406038	0.370985	0.311107	0.260544	0.396715	0.0949845	0.117253
cg00113096	2	Body	NCKAP5	FALSE	NA	134119805	0.145979	0.751809	-0.605831	2.37514e-27	0.698253	0.721114	0.514172	0.752627	0.866876	0.59295	0.4324	0.763659	0.859791	0.785171	0.849757	0.811737	0.743115	0.72889	0.831169	0.818082	0.76537	0.770022	0.838985	0.885595	0.895795	0.756485	0.801952	0.689289	0.749893	0.818583	0.557125	0.592297	0.543049	0.640858	0.617664	0.597959	0.53598	0.539938	0.758612	0.839208	0.640806	0.792262	0.680572
cg00006397	1	Promoter	NHLH1	FALSE	NA	160336699	0.232159	0.765316	-0.533157	3.043e-30	0.877261	0.912943	0.88636	0.679425	0.820113	0.831115	0.61454	0.734584	0.833076	0.793585	0.795792	0.807613	0.731167	0.794167	0.833146	0.770516	0.768962	0.704444	0.749044	0.736676	0.751933	0.693285	0.661068	0.838856	0.707331	0.731371	0.605162	0.754987	0.679176	0.719483	0.693263	0.682582	0.566241	0.506402	0.707617	0.65367	0.601246	0.637269	0.527851
cg13992678	1	Promoter	NHLH1	FALSE	NA	160336590	0.21118	0.717732	-0.506552	1.53585e-26	0.91539	0.850612	0.87498	0.771208	0.783432	0.833986	0.45618	0.594103	0.754018	0.775899	0.752416	0.770838	0.68535	0.744342	0.763696	0.700802	0.754523	0.657028	0.689024	0.696945	0.663614	0.669238	0.562833	0.761441	0.656056	0.703404	0.537394	0.720012	0.563374	0.630807	0.623948	0.586897	0.34825	0.348872	0.574465	0.602127	0.560353	0.548305	0.433616
cg02758628	4	Body	NKX3-2	FALSE	NA	13544989	0.406183	0.826933	-0.42075	1.5256e-19	0.930571	0.954869	0.916729	0.89222	0.787499	0.809311	0.822683	0.817267	0.786062	0.795513	0.861416	0.799787	0.83199	0.843415	0.852717	0.751298	0.775558	0.759517	0.767274	0.824601	0.834198	0.815383	0.820124	0.81072	0.822212	0.791725	0.852527	0.581816	0.710432	0.796703	0.769474	0.770374	0.632354	0.728648	0.749893	0.754839	0.728939	0.754851	0.847051
cg20073553	4	Body	NKX3-2	FALSE	NA	13545291	0.231112	0.657483	-0.426371	1.93812e-19	0.823688	0.809678	0.624601	0.855946	0.743382	0.833621	0.703006	0.82206	0.741966	0.695053	0.796557	0.624372	0.709043	0.695408	0.597026	0.513253	0.487548	0.561777	0.428017	0.618215	0.527321	0.531482	0.45748	0.642824	0.627694	0.656176	0.624851	0.566988	0.532849	0.689762	0.698091	0.67185	0.529544	0.579004	0.69277	0.524822	0.442613	0.539802	0.763772
cg23731742	1	Body	NOC2L	FALSE	NA	879958	0.254368	0.795107	-0.540739	4.3132e-23	0.927464	0.696299	0.698967	0.875433	0.784036	0.754122	0.653194	0.786391	0.75537	0.792361	0.825861	0.879335	0.860018	0.846151	0.776702	0.796482	0.822779	0.77402	0.76934	0.8467	0.82869	0.807229	0.825784	0.821705	0.808597	0.788389	0.666458	0.710323	0.490557	0.324495	0.328217	0.320707	0.41731	0.440086	0.653898	0.787352	0.608496	0.800253	0.801661
cg08097359	19	Promoter	NOSIP	FALSE	NA	50064054	0.39442	0.832866	-0.438446	6.22284e-22	0.918402	0.88502	0.872918	0.857538	0.845607	0.802722	0.805582	0.810502	0.866815	0.884606	0.850873	0.859823	0.782864	0.791606	0.818514	0.846789	0.875544	0.844743	0.869347	0.79737	0.849653	0.783207	0.769773	0.826215	0.70479	0.846543	0.820029	0.794053	0.799205	0.87293	0.851946	0.856812	0.771116	0.70151	0.801064	0.635279	0.70018	0.59574	0.476561
cg14950344	17	Body	NSF	FALSE	NA	44810162	0.648586	0.178688	0.469899	1.39259e-23	0.188509	0.172442	0.276185	0.418693	0.254589	0.0819582	0.117288	0.239704	0.126138	0.0980025	0.0718071	0.0565419	0.111786	0.146352	0.089704	0.142077	0.0902793	0.233628	0.117409	0.111543	0.0960697	0.218479	0.349487	0.210168	0.288077	0.385241	0.132409	0.342356	0.332532	0.550114	0.514221	0.502247	0.388771	0.505301	0.38323	0.367926	0.459921	0.400494	0.108906
cg03127370	16	Promoter	NTN3	FALSE	NA	2520192	0.385557	0.799487	-0.41393	5.23085e-30	0.942163	0.748783	0.937154	0.91714	0.757841	0.861712	0.803009	0.822007	0.751719	0.797634	0.803785	0.800758	0.80413	0.834478	0.835556	0.821033	0.758167	0.767985	0.794263	0.782099	0.701904	0.764231	0.724422	0.746405	0.810636	0.771619	0.725516	0.679155	0.753113	0.874466	0.855274	0.821509	0.723547	0.67413	0.82864	0.789749	0.809163	0.665384	0.749267
cg16413675	16	Promoter	NTN3	FALSE	NA	2520055	0.254069	0.755019	-0.50095	2.92204e-36	0.863621	0.755829	0.772576	0.822147	0.76146	0.806595	0.789556	0.823295	0.795534	0.820597	0.765057	0.736906	0.700007	0.787345	0.859011	0.791033	0.759969	0.717756	0.762661	0.741769	0.671017	0.658761	0.633524	0.704424	0.768763	0.693427	0.622877	0.589896	0.625009	0.765561	0.777358	0.732561	0.62083	0.549267	0.758753	0.698186	0.818872	0.621096	0.749859
cg05982473	11	Promoter	OSBPL5	FALSE	NA	3187803	0.410531	0.944087	-0.533557	4.96464e-22	0.968695	0.98512	0.895117	0.966945	0.981827	0.982754	0.926921	0.976284	0.976283	0.972663	0.927412	0.939776	0.977167	0.936763	0.924457	0.93825	0.89496	0.972383	0.850815	0.977055	0.962329	0.955203	0.966675	0.976906	0.907259	0.952119	0.79822	0.974876	0.947436	0.93425	0.967191	0.954275	0.962272	0.822083	0.982809	0.973992	0.91593	0.739082	0.981465
cg00930606	22	Promoter	PATZ1	FALSE	NA	31740944	0.34686	0.812836	-0.465976	2.78307e-24	0.931919	0.919002	0.834148	0.879733	0.727915	0.82778	0.828369	0.850606	0.745502	0.842294	0.83857	0.883854	0.836758	0.718725	0.825282	0.746924	0.725838	0.755643	0.752596	0.864565	0.839129	0.811374	0.712596	0.850907	0.703944	0.848501	0.844105	0.566595	0.514763	0.573358	0.505194	0.495115	0.490534	0.404072	0.713618	0.678132	0.670623	0.568466	0.736161
cg14935716	8	Body	PHF20L1	FALSE	NA	133805351	0.797704	0.278314	0.51939	1.00573e-25	0.0843047	0.157142	0.224784	0.220246	0.382274	0.167841	0.351823	0.274301	0.340961	0.198089	0.256689	0.122935	0.105126	0.290069	0.162367	0.198538	0.251158	0.384779	0.294615	0.378153	0.39859	0.399656	0.291319	0.477093	0.417646	0.371787	0.312189	0.497339	0.636912	0.751702	0.77815	0.764361	0.561332	0.728782	0.58631	0.454044	0.445888	0.700036	0.616648
cg07171687	10	Body	PIP4K2A	FALSE	NA	22843607	0.643949	0.222478	0.421471	3.35482e-16	0.0666719	0.163278	0.0882008	0.158652	0.320661	0.215652	0.175927	0.154427	0.226508	0.15281	0.081825	0.0808101	0.131495	0.377807	0.167651	0.362504	0.164697	0.307472	0.210463	0.0989011	0.112455	0.203577	0.189226	0.463398	0.664718	0.26321	0.403913	0.443136	0.452985	0.672297	0.63744	0.62035	0.5421	0.60907	0.429715	0.458809	0.720133	0.515032	0.339576
cg07893801	20	Body	PLCG1	FALSE	NA	39767358	0.192213	0.703804	-0.511591	9.25448e-21	0.876482	0.66545	0.74364	0.612664	0.848776	0.844393	0.648762	0.409454	0.842673	0.820474	0.81355	0.593373	0.681873	0.741047	0.77091	0.646928	0.451782	0.843648	0.562086	0.832578	0.752807	0.779401	0.421141	0.822419	0.692381	0.77882	0.505197	0.59339	0.613476	0.762653	0.773068	0.759025	0.536759	0.498149	0.562444	0.760212	0.299695	0.492223	0.274585
cg04494750	7	Body	POP7	FALSE	NA	100304693	0.310005	0.832743	-0.522738	5.21098e-26	0.964106	0.975624	0.975353	0.899104	0.758691	0.876801	0.83526	0.869739	0.81763	0.811815	0.966642	0.900166	0.947953	0.704157	0.726802	0.617458	0.738325	0.803512	0.7973	0.878104	0.771825	0.825078	0.651534	0.950125	0.813287	0.751834	0.855841	0.571582	0.558546	0.514625	0.597941	0.566075	0.59503	0.504956	0.644377	0.699191	0.413045	0.581668	0.485226
cg25923345	7	Body	POP7	FALSE	NA	100304669	0.215989	0.827874	-0.611885	7.51281e-30	0.847458	0.930502	0.875917	0.764675	0.796002	0.916462	0.862597	0.890482	0.855631	0.833587	0.969366	0.888353	0.939127	0.711042	0.711131	0.635172	0.714159	0.811641	0.799008	0.926429	0.783693	0.827808	0.623067	0.956143	0.82472	0.78252	0.875915	0.533297	0.542593	0.53017	0.522765	0.56532	0.456388	0.432349	0.603472	0.70518	0.326106	0.560106	0.36858
cg18455650	2	Body	PP14571	FALSE	NA	241389208	0.332895	0.881623	-0.548728	1.69815e-26	0.938998	0.943605	0.929743	0.902872	0.777129	0.824674	0.837562	0.826804	0.918414	0.881585	0.918358	0.914014	0.905897	0.82185	0.918355	0.887302	0.859712	0.848045	0.893836	0.901529	0.923309	0.905421	0.875478	0.888411	0.835693	0.885342	0.839887	0.610828	0.77844	0.860003	0.831626	0.81289	0.775524	0.638989	0.873617	0.84154	0.831815	0.832581	0.929527
cg01357713	2	Promoter	PRKAG3	FALSE	NA	219696528	0.248415	0.768648	-0.520232	6.74668e-27	0.74745	0.872579	0.81909	0.761685	0.801168	0.851784	0.801528	0.859542	0.87253	0.73753	0.72942	0.841881	0.732575	0.783331	0.843433	0.772883	0.799015	0.832249	0.772961	0.82283	0.725094	0.612869	0.644543	0.862479	0.740334	0.611748	0.500954	0.818488	0.793857	0.851798	0.847439	0.815468	0.738905	0.649122	0.796263	0.794132	0.710517	0.718518	0.739389
cg23081213	2	Promoter	PRKAG3	FALSE	NA	219696472	0.193994	0.729571	-0.535577	1.6754e-26	0.879034	0.825233	0.751785	0.790023	0.706469	0.800105	0.760486	0.815488	0.816468	0.680955	0.732029	0.789052	0.658975	0.7786	0.852541	0.680871	0.679061	0.785268	0.726657	0.784479	0.724023	0.547174	0.621705	0.814024	0.719524	0.548793	0.429588	0.789382	0.736218	0.810544	0.777807	0.758681	0.668695	0.642485	0.751497	0.717874	0.71951	0.654876	0.681335
cg19087971	7	Promoter	PRKAR1B	FALSE	NA	751233	0.367709	0.768869	-0.401159	4.11035e-20	0.921812	0.882693	0.885282	0.879154	0.734598	0.772608	0.770406	0.730816	0.642575	0.769698	0.751788	0.767196	0.793066	0.777144	0.717625	0.777598	0.633802	0.726088	0.765711	0.841516	0.741286	0.821098	0.779437	0.788483	0.734886	0.789176	0.563912	0.614832	0.551059	0.626485	0.54852	0.577989	0.580195	0.483344	0.734598	0.556047	0.513527	0.442233	0.494221
cg14171824	1	Promoter	PRKCZ	FALSE	NA	2006656	0.159675	0.840872	-0.681197	5.83229e-28	0.774386	0.70118	0.795064	0.649648	0.858591	0.956212	0.893444	0.921495	0.665516	0.922397	0.963467	0.957103	0.948125	0.928633	0.964573	0.920814	0.673746	0.873479	0.913616	0.899665	0.937253	0.607918	0.627964	0.964065	0.791182	0.795392	0.798618	0.478849	0.536261	0.536941	0.566151	0.625534	0.46511	0.474766	0.674152	0.874139	0.272267	0.5049	0.669316
cg27587033	1	Promoter	PRKCZ	FALSE	NA	2006032	0.287258	0.767437	-0.480179	5.58279e-17	0.896521	0.913591	0.939685	0.888865	0.817181	0.88183	0.857434	0.840818	0.499662	0.832871	0.891258	0.836393	0.749978	0.780532	0.835417	0.761587	0.453556	0.879875	0.736038	0.740415	0.88939	0.52067	0.495904	0.851508	0.636154	0.733374	0.560297	0.609086	0.672112	0.705547	0.679465	0.703699	0.613148	0.513241	0.529536	0.813448	0.352228	0.456404	0.53114
cg06866712	8	Body	PSD3	FALSE	NA	18743898	0.69565	0.143398	0.552252	6.41414e-17	0.0624596	0.287108	0.226531	0.0537899	0.173977	0.278882	0.112385	0.430907	0.0857215	0.153231	0.0647427	0.0795848	0.0463121	0.247593	0.0754111	0.241554	0.0802272	0.140199	0.225231	0.0642345	0.11995	0.115862	0.054978	0.144543	0.188756	0.0688535	0.0487211	0.431969	0.408927	0.667538	0.748919	0.691102	0.629768	0.606437	0.216118	0.189325	0.084847	0.440878	0.0772572
cg06096336	2	Promoter	PSMD1	FALSE	NA	231989800	0.767107	0.191259	0.575849	1.64396e-34	0.234861	0.246066	0.256779	0.215668	0.473581	0.141797	0.178033	0.259876	0.161012	0.218067	0.0957969	0.104657	0.0764383	0.113498	0.0623478	0.14349	0.0875922	0.204058	0.225536	0.176893	0.199824	0.267933	0.20649	0.22397	0.273541	0.212874	0.103309	0.54289	0.655416	0.703682	0.665829	0.702129	0.599561	0.635981	0.310547	0.249452	0.299565	0.400953	0.142978
cg16101346	1	Promoter	PTGS2	FALSE	NA	186650479	0.751265	0.230515	0.520751	3.52393e-25	0.213609	0.26632	0.253115	0.179096	0.540134	0.170019	0.123013	0.246778	0.360611	0.093338	0.185569	0.191375	0.0968568	0.138867	0.161621	0.22974	0.116537	0.295711	0.226455	0.253808	0.275489	0.509943	0.241645	0.340168	0.157927	0.277656	0.0784926	0.635557	0.615838	0.823112	0.841155	0.862549	0.682919	0.80896	0.720787	0.638013	0.739828	0.531538	0.512563
cg25147026	1	Promoter	PTGS2	FALSE	NA	186650441	0.831776	0.278411	0.553364	1.35553e-21	0.26479	0.250102	0.573363	0.40545	0.409671	0.420233	0.292745	0.264942	0.410141	0.055443	0.111605	0.0790076	0.10252	0.282998	0.228885	0.428525	0.116498	0.248862	0.174254	0.14649	0.258576	0.499427	0.355317	0.529438	0.251304	0.3077	0.0488235	0.539655	0.578832	0.767516	0.848213	0.783675	0.636864	0.81125	0.80502	0.723703	0.89581	0.570812	0.532389
cg02202246	10	Body	PWWP2B	FALSE	NA	134225218	0.240804	0.673587	-0.432784	5.67329e-17	0.863424	0.837521	0.806378	0.527428	0.723426	0.77867	0.22763	0.818153	0.675795	0.690828	0.768002	0.857466	0.677501	0.764909	0.743614	0.737965	0.567026	0.660021	0.59557	0.70908	0.764984	0.578986	0.418612	0.648197	0.704674	0.557579	0.483411	0.588153	0.552037	0.624705	0.549648	0.558083	0.388224	0.461414	0.707476	0.678486	0.642258	0.624121	0.720821
cg12350592	17	Promoter	PYY	FALSE	NA	42031239	0.321462	0.820514	-0.499053	7.2464e-24	0.925133	0.866193	0.951039	0.780591	0.833148	0.894522	0.866893	0.595699	0.907618	0.924642	0.899293	0.910509	0.725519	0.744655	0.930813	0.753709	0.703784	0.774424	0.787459	0.629511	0.833097	0.907737	0.678611	0.921715	0.776407	0.82034	0.810826	0.710409	0.739474	0.836357	0.902922	0.871191	0.71965	0.60235	0.762808	0.804166	0.819601	0.593905	0.812981
cg16614527	12	Body	RACGAP1	FALSE	NA	50400225	0.639518	0.208366	0.431153	1.04563e-15	0.0768259	0.0745697	0.0736384	0.0765371	0.29727	0.101352	0.742354	0.446377	0.126879	0.145164	0.10048	0.0811114	0.108372	0.108161	0.155576	0.187465	0.106536	0.341829	0.251792	0.177193	0.213799	0.19997	0.194151	0.171109	0.295828	0.376956	0.394578	0.572036	0.528869	0.831599	0.823836	0.802211	0.701453	0.680496	0.459394	0.263657	0.182856	0.259271	0.0625077
cg26189283	1	Body	RAG1AP1	FALSE	NA	155109378	0.310165	0.785732	-0.475567	3.11679e-21	0.902564	0.744096	0.561642	0.76261	0.864957	0.888447	0.885038	0.904239	0.844158	0.889739	0.850039	0.884039	0.789695	0.753066	0.92466	0.928442	0.7645	0.868768	0.877411	0.877325	0.677345	0.725456	0.510143	0.598811	0.691625	0.601232	0.644729	0.704503	0.788654	0.904591	0.900607	0.904932	0.798763	0.632787	0.833751	0.508332	0.743931	0.424331	0.516138
cg06850996	12	Promoter	RAPGEF3	FALSE	NA	48152355	0.379258	0.784909	-0.405651	4.54123e-21	0.929766	0.930408	0.895955	0.737463	0.786902	0.831873	0.686689	0.787565	0.801738	0.81722	0.731442	0.838992	0.829674	0.832461	0.83069	0.858429	0.751367	0.74467	0.791357	0.794921	0.806993	0.663211	0.701397	0.721774	0.711722	0.721079	0.656791	0.524064	0.645742	0.797151	0.830367	0.802087	0.738909	0.714084	0.810167	0.771054	0.562124	0.77627	0.66935
cg11570367	13	Body	RASA3	FALSE	NA	114896683	0.252903	0.82934	-0.576437	6.27979e-25	0.952186	0.916994	0.873386	0.876811	0.574386	0.858038	0.806321	0.696934	0.764223	0.67546	0.85549	0.905025	0.909167	0.822886	0.901113	0.77507	0.84443	0.849461	0.883478	0.8871	0.922312	0.88511	0.818096	0.80669	0.772929	0.831353	0.727717	0.290608	0.380242	0.672337	0.665267	0.647293	0.607165	0.464457	0.785728	0.83495	0.764507	0.645731	0.720685
cg10863207	17	Promoter	RFFL	FALSE	NA	33412186	0.795533	0.39025	0.405284	1.72776e-19	0.288422	0.422236	0.474759	0.363053	0.356603	0.615209	0.609584	0.395186	0.405317	0.367367	0.21053	0.294409	0.216184	0.444161	0.637277	0.545047	0.415276	0.409689	0.501496	0.226665	0.225861	0.369632	0.366298	0.33249	0.371774	0.390215	0.282006	0.59776	0.607602	0.885908	0.850573	0.873263	0.865216	0.881918	0.57528	0.517654	0.591597	0.516144	0.605762
cg00081602	5	Promoter	RGNEF	FALSE	NA	72922957	0.756589	0.272046	0.484543	4.67733e-18	0.056579	0.154002	0.18222	0.133323	0.779881	0.346233	0.149884	0.506354	0.23708	0.348262	0.166224	0.183527	0.117408	0.284224	0.412656	0.231062	0.222246	0.457477	0.345172	0.18583	0.147104	0.296683	0.354756	0.140113	0.404794	0.330908	0.171238	0.827666	0.782274	0.888588	0.910872	0.881715	0.782074	0.794845	0.612196	0.589839	0.875064	0.475018	0.345532
cg04720348	5	Promoter	RGNEF	FALSE	NA	72922873	0.603932	0.186091	0.417841	2.85529e-18	0.0586803	0.0468562	0.053992	0.108606	0.602712	0.240467	0.120388	0.394982	0.208026	0.23439	0.117908	0.129454	0.073223	0.191265	0.268059	0.173038	0.142256	0.298802	0.248286	0.111443	0.1253	0.214082	0.194351	0.0990926	0.281275	0.194977	0.0925571	0.702795	0.678502	0.829646	0.872719	0.841995	0.679167	0.646127	0.476609	0.383879	0.714911	0.36914	0.142711
cg16825062	17	Body	RICH2	FALSE	NA	12694678	0.316877	0.839218	-0.522341	1.93541e-24	0.89386	0.936599	0.870173	0.844012	0.88766	0.923931	0.821091	0.911129	0.814622	0.875215	0.811114	0.795906	0.921145	0.74071	0.81837	0.654643	0.783671	0.876558	0.830772	0.868062	0.857262	0.844	0.884765	0.895133	0.794715	0.840545	0.663221	0.843156	0.784715	0.78141	0.755688	0.743133	0.751852	0.59693	0.819473	0.826122	0.83318	0.662218	0.903535
cg00602326	5	Body	RNASEN	FALSE	NA	31427700	0.54978	0.12271	0.42707	2.59895e-23	0.0466876	0.0305005	0.0297052	0.040787	0.24471	0.138632	0.145632	0.0898869	0.16027	0.14083	0.0690726	0.0662968	0.0915724	0.128812	0.079509	0.181918	0.108273	0.261372	0.160737	0.0864742	0.128202	0.130042	0.116823	0.103318	0.268358	0.215252	0.0495026	0.458494	0.436006	0.507478	0.430182	0.412473	0.538734	0.508216	0.364994	0.309722	0.22669	0.391788	0.138331
cg08327744	8	Body	RNF122	FALSE	NA	33423298	0.316067	0.757733	-0.441667	3.13578e-20	0.894389	0.876285	0.872169	0.852625	0.72729	0.738164	0.551711	0.884936	0.793399	0.74444	0.795943	0.845369	0.808909	0.637294	0.579593	0.690718	0.783671	0.765186	0.782539	0.743543	0.830898	0.81987	0.74902	0.787375	0.70668	0.727612	0.469168	0.548025	0.663443	0.739241	0.649472	0.64693	0.555398	0.541877	0.775937	0.686985	0.58622	0.733367	0.676608
cg01094687	11	Body	ROBO3	FALSE	NA	124738157	0.813643	0.395801	0.417842	5.02876e-15	0.149233	0.359264	0.0840114	0.345777	0.441589	0.599069	0.514001	0.516277	0.498291	0.341042	0.281748	0.152397	0.528723	0.491385	0.226695	0.273123	0.400676	0.555065	0.183706	0.181789	0.697978	0.318414	0.440656	0.524698	0.488189	0.562719	0.530109	0.641064	0.572529	0.569113	0.547363	0.458312	0.462828	0.553667	0.625673	0.772284	0.611728	0.82078	0.815597
cg07109551	6	Body	RPS6KA2	FALSE	NA	166824977	0.394904	0.844255	-0.44935	2.30234e-24	0.892357	0.966519	0.954587	0.945645	0.838326	0.832248	0.842612	0.801541	0.87207	0.837795	0.871115	0.845098	0.814348	0.83221	0.850543	0.827007	0.839308	0.810736	0.820975	0.854218	0.871346	0.851404	0.789603	0.770846	0.852534	0.679816	0.830063	0.719672	0.764077	0.862288	0.829511	0.812021	0.705922	0.675719	0.832112	0.846731	0.82289	0.834893	0.845939
cg13050504	21	Body	RSPH1	FALSE	NA	43913111	0.35684	0.929581	-0.572741	8.90877e-22	0.972554	0.974791	0.902025	0.848116	0.972607	0.982437	0.943188	0.651105	0.965298	0.970925	0.951265	0.936221	0.980886	0.934983	0.979092	0.973937	0.899581	0.926564	0.954564	0.928256	0.97585	0.950883	0.889835	0.942827	0.94193	0.813657	0.935302	0.960503	0.939372	0.985335	0.968584	0.982199	0.965091	0.775396	0.974144	0.819334	0.709355	0.697517	0.66142
cg26876647	1	Promoter	RUSC1	FALSE	NA	155291345	0.384635	0.817552	-0.432917	3.2177e-18	0.953555	0.940407	0.790844	0.815526	0.876341	0.819835	0.853087	0.891001	0.749947	0.85114	0.86539	0.895702	0.757749	0.756537	0.813146	0.641754	0.649487	0.814362	0.865691	0.857213	0.849349	0.724513	0.89639	0.892921	0.699453	0.644281	0.908277	0.777662	0.61895	0.658273	0.626337	0.630211	0.542906	0.462994	0.7259	0.690513	0.555981	0.452368	0.442128
cg02104700	4	Body	S100P	FALSE	NA	6698168	0.365233	0.782038	-0.416805	3.04239e-26	0.910146	0.858333	0.805394	0.91045	0.837505	0.786754	0.83887	0.715627	0.791194	0.690109	0.804439	0.803514	0.715472	0.708368	0.852702	0.785758	0.729707	0.723944	0.785444	0.790616	0.805164	0.763466	0.753346	0.805229	0.768432	0.755893	0.619154	0.610995	0.631853	0.727727	0.670145	0.626742	0.640274	0.565055	0.736988	0.736861	0.610185	0.778642	0.806817
cg04039225	3	Promoter	SAMD7	FALSE	NA	169629516	0.702523	0.209165	0.493358	8.19642e-24	0.208275	0.256464	0.241911	0.376502	0.198041	0.111098	0.598146	0.191465	0.238661	0.113754	0.0859973	0.108095	0.131023	0.141035	0.122146	0.120176	0.317208	0.184929	0.16131	0.14064	0.101159	0.335984	0.356914	0.225329	0.199582	0.235414	0.146193	0.537649	0.495324	0.461065	0.420944	0.412468	0.461992	0.530979	0.410702	0.55245	0.350022	0.126503	0.681505
cg05812582	7	Body	SDK1	FALSE	NA	3920082	0.342681	0.825269	-0.482588	3.95125e-17	0.920845	0.851862	0.889189	0.812686	0.811495	0.940992	0.708998	0.861739	0.916785	0.868023	0.874923	0.84921	0.825038	0.797975	0.909884	0.77247	0.720332	0.760406	0.896492	0.825089	0.926856	0.840507	0.896131	0.869471	0.779768	0.772981	0.382111	0.695771	0.534373	0.561859	0.560639	0.586152	0.582122	0.470303	0.75369	0.562021	0.384105	0.656858	0.722299
cg18620306	7	Body	SDK1	FALSE	NA	3920006	0.271072	0.774306	-0.503233	2.15185e-18	0.887428	0.801513	0.810163	0.756196	0.820677	0.909607	0.607388	0.740781	0.938553	0.888602	0.837641	0.801521	0.828698	0.778329	0.847303	0.79303	0.782933	0.751801	0.864476	0.735463	0.807316	0.755389	0.800005	0.673595	0.666127	0.687682	0.334038	0.699066	0.521599	0.604842	0.611058	0.635806	0.595584	0.450873	0.705796	0.438691	0.307036	0.537001	0.538532
cg07166409	2	Promoter	SEMA4C	FALSE	NA	97534057	0.129363	0.5775	-0.448137	4.413e-18	0.810129	0.779792	0.786678	0.421082	0.758597	0.614936	0.447638	0.60239	0.526654	0.648226	0.461222	0.790767	0.564901	0.682966	0.578785	0.564563	0.373256	0.59072	0.50224	0.645303	0.565363	0.602637	0.30826	0.434972	0.563827	0.57183	0.394765	0.545087	0.525016	0.697534	0.65509	0.659856	0.561627	0.469253	0.618119	0.530822	0.237907	0.340332	0.352599
cg01320211	15	Promoter	SEMA6D	FALSE	NA	48019758	0.828725	0.427932	0.400792	2.6227e-13	0.250516	0.266164	0.276833	0.530759	0.679068	0.281021	0.820895	0.720741	0.450597	0.273447	0.196119	0.172317	0.379406	0.333449	0.325709	0.316873	0.349046	0.602065	0.420896	0.377904	0.491627	0.523389	0.501212	0.709729	0.396965	0.375226	0.532204	0.622198	0.721627	0.838667	0.855136	0.836216	0.717545	0.846443	0.503482	0.536655	0.343698	0.628435	0.250293
cg21214455	15	Promoter	SENP8	FALSE	NA	72412075	0.204361	0.749809	-0.545448	4.9004e-18	0.951811	0.947253	0.851831	0.7367	0.872998	0.954283	0.800345	0.514401	0.604965	0.726903	0.379715	0.866073	0.663167	0.861126	0.930784	0.92382	0.70497	0.831772	0.908632	0.863708	0.547105	0.588391	0.496141	0.868138	0.417737	0.68319	0.748886	0.628771	0.690298	0.913697	0.930002	0.923945	0.918919	0.610546	0.832096	0.539519	0.412214	0.305631	0.286986
cg13338454	4	Body	SHROOM3	FALSE	NA	77659228	0.721689	0.309273	0.412416	1.94813e-19	0.157852	0.199714	0.334677	0.306308	0.135294	0.0998098	0.425418	0.539608	0.27464	0.267211	0.297242	0.1981	0.238429	0.358334	0.289282	0.324975	0.373557	0.335454	0.316977	0.339409	0.448895	0.380316	0.333822	0.359277	0.437764	0.380721	0.197285	0.346092	0.239342	0.330891	0.328559	0.280604	0.388813	0.466954	0.463558	0.559911	0.589454	0.724425	0.551283
cg15564619	1	Body	SKI	FALSE	NA	2163437	0.31591	0.809387	-0.493477	5.18756e-17	0.897204	0.867604	0.658518	0.790779	0.711512	0.858312	0.835292	0.89958	0.608119	0.8604	0.774638	0.767352	0.691813	0.819141	0.883687	0.76706	0.618042	0.857089	0.903634	0.916501	0.778473	0.673611	0.855384	0.961123	0.787083	0.919236	0.892256	0.452639	0.433739	0.557427	0.65553	0.582626	0.516233	0.482126	0.787997	0.790477	0.772519	0.461842	0.383175
cg07939046	6	Body	SKIV2L	FALSE	NA	31933695	0.229988	0.694276	-0.464288	1.49788e-20	0.933793	0.893397	0.852441	0.819278	0.771104	0.814291	0.772839	0.727402	0.676261	0.490559	0.66149	0.753734	0.63274	0.797378	0.810268	0.712848	0.529978	0.602513	0.700453	0.728844	0.544965	0.717377	0.619977	0.459534	0.683935	0.553489	0.484572	0.7131	0.737847	0.810071	0.748364	0.729897	0.743978	0.624599	0.60413	0.703279	0.656929	0.75119	0.677976
cg10806146	8	Promoter	SLC20A2	FALSE	NA	42356871	0.60185	0.122648	0.479203	1.80282e-18	0.0662443	0.0618456	0.0398391	0.0620989	0.335494	0.182584	0.12339	0.0623479	0.340364	0.0852332	0.0348676	0.0323822	0.0422455	0.0880864	0.0500034	0.229225	0.0938446	0.270942	0.238688	0.0376099	0.049434	0.0820173	0.169794	0.131366	0.209106	0.164687	0.0277505	0.484419	0.534143	0.652657	0.71361	0.650755	0.561495	0.584688	0.433111	0.397199	0.371626	0.480934	0.0332959
cg22855020	8	Promoter	SLC20A2	FALSE	NA	42356731	0.718406	0.134782	0.583624	2.27718e-23	0.194603	0.122096	0.200108	0.080628	0.344152	0.21304	0.109109	0.134705	0.203587	0.0915663	0.0734682	0.0367304	0.064988	0.102486	0.0822494	0.126052	0.0719967	0.16067	0.178728	0.0710333	0.0902536	0.114344	0.249071	0.0966156	0.217721	0.167566	0.0415486	0.467855	0.532169	0.632504	0.637017	0.663691	0.539768	0.648482	0.414608	0.293631	0.303589	0.408022	0.165247
cg16873863	11	Promoter	SLC22A18AS	FALSE	NA	2921176	0.223155	0.737302	-0.514147	4.21122e-23	0.827811	0.767963	0.803573	0.669514	0.891156	0.819308	0.622451	0.712481	0.84048	0.83969	0.784706	0.842325	0.68726	0.799412	0.833961	0.863159	0.864477	0.587129	0.7876	0.731172	0.637562	0.663815	0.555059	0.744172	0.657226	0.638982	0.434713	0.828449	0.73445	0.897238	0.875401	0.8878	0.810712	0.753664	0.857156	0.819927	0.81628	0.717752	0.755475
cg19409156	15	Promoter	SLC24A5	FALSE	NA	48413040	0.731108	0.267541	0.463568	1.43343e-23	0.122094	0.197928	0.269255	0.248889	0.57199	0.212024	0.198484	0.371696	0.229369	0.240759	0.0573067	0.0973819	0.337458	0.22262	0.238354	0.244031	0.166184	0.344794	0.402734	0.138484	0.355948	0.236625	0.308415	0.419019	0.389838	0.315306	0.286608	0.704767	0.744221	0.914177	0.907352	0.894565	0.774649	0.801886	0.490947	0.382	0.710906	0.555564	0.30357
cg09451188	13	Promoter	SLC25A30	FALSE	NA	45989144	0.741171	0.260256	0.480916	1.5935e-20	0.14909	0.18079	0.164356	0.437739	0.102143	0.0764026	0.189833	0.252661	0.221821	0.141621	0.246345	0.115407	0.0995697	0.264056	0.152407	0.351334	0.321281	0.447239	0.513201	0.249382	0.347781	0.424499	0.421098	0.373236	0.281594	0.387754	0.114259	0.40509	0.543204	0.856794	0.82281	0.830561	0.71938	0.843364	0.771167	0.721182	0.578811	0.639887	0.431384
cg13508402	7	Body	SND1	FALSE	NA	127670570	0.299776	0.917423	-0.617647	1.17403e-26	0.932102	0.951505	0.969917	0.820966	0.953129	0.960009	0.856717	0.940081	0.974811	0.947061	0.970699	0.943797	0.95295	0.918844	0.879912	0.923186	0.948931	0.94135	0.908124	0.939667	0.930772	0.882663	0.835116	0.95912	0.879354	0.922263	0.727363	0.883647	0.868767	0.864249	0.905794	0.889412	0.8113	0.648681	0.886333	0.927275	0.597145	0.842655	0.931467
cg06976521	22	Body	SNORD125	FALSE	NA	29729206	0.318225	0.782323	-0.464097	5.67057e-25	0.932491	0.885635	0.968126	0.884836	0.853557	0.86543	0.756699	0.831899	0.77919	0.803097	0.783935	0.798763	0.788131	0.825328	0.843227	0.780613	0.693489	0.724704	0.746551	0.723648	0.668217	0.643956	0.606294	0.74353	0.789942	0.72716	0.674269	0.841124	0.829241	0.901028	0.89356	0.853729	0.837993	0.64354	0.792622	0.727123	0.827938	0.625275	0.745793
cg22328746	4	Promoter	SORBS2	FALSE	NA	186578455	0.635704	0.125871	0.509833	1.87207e-19	0.112827	0.0506761	0.0867304	0.362936	0.117023	0.101127	0.0987921	0.087975	0.122204	0.0756279	0.0525589	0.0584029	0.118574	0.155284	0.0725469	0.0956483	0.124512	0.200187	0.119799	0.213162	0.0820848	0.179146	0.0946817	0.0376044	0.27406	0.239759	0.0645868	0.32012	0.223395	0.178889	0.157771	0.15691	0.177706	0.296413	0.314682	0.313271	0.399121	0.34449	0.503994
cg10365769	4	Body	SORCS2	FALSE	NA	7589937	0.246523	0.774994	-0.52847	1.47387e-26	0.91728	0.892367	0.856821	0.653706	0.77842	0.854868	0.457229	0.812621	0.833533	0.835603	0.868239	0.860242	0.821841	0.862094	0.842795	0.818337	0.690645	0.801956	0.790238	0.726435	0.764262	0.754129	0.531557	0.805397	0.795335	0.692103	0.606776	0.68046	0.708167	0.742924	0.684437	0.731675	0.684951	0.540711	0.75022	0.692453	0.722412	0.65522	0.502331
cg10525642	4	Body	SORCS2	FALSE	NA	7373375	0.282747	0.743475	-0.460728	3.2483e-24	0.894128	0.892751	0.768286	0.830732	0.813855	0.779041	0.630079	0.81022	0.758928	0.85224	0.734478	0.776351	0.777663	0.700787	0.730668	0.699873	0.633916	0.676263	0.739937	0.735669	0.691085	0.669805	0.703838	0.750136	0.679061	0.631136	0.712901	0.500803	0.501425	0.597495	0.627981	0.616908	0.451057	0.330618	0.644186	0.657993	0.589602	0.582232	0.796155
cg00640719	16	Body	ST3GAL2	FALSE	NA	70426268	0.225778	0.636923	-0.411145	8.62382e-19	0.898806	0.891888	0.687041	0.926057	0.748124	0.745282	0.471981	0.541153	0.67148	0.624388	0.606904	0.574894	0.578947	0.610509	0.610744	0.518962	0.551129	0.640833	0.653164	0.598448	0.572087	0.512117	0.599192	0.602084	0.659221	0.621389	0.480105	0.58242	0.626513	0.845777	0.813331	0.781879	0.700195	0.618337	0.644061	0.569827	0.670924	0.424345	0.579977
cg06675273	15	Promoter	ST8SIA2	FALSE	NA	92936465	0.232247	0.782821	-0.550573	1.17966e-27	0.734625	0.739568	0.74351	0.752422	0.814768	0.8752	0.829238	0.891111	0.876723	0.821698	0.864579	0.865389	0.820599	0.83148	0.840813	0.730281	0.733891	0.819668	0.749511	0.740036	0.836161	0.737811	0.488806	0.921834	0.779903	0.6303	0.66623	0.592321	0.737567	0.852048	0.8817	0.903994	0.674032	0.609679	0.768997	0.755445	0.521221	0.696229	0.644324
cg08289525	15	Body	ST8SIA2	FALSE	NA	92939006	0.412489	0.905014	-0.492525	3.22752e-16	0.919517	0.923244	0.922979	0.924702	0.811541	0.897831	0.856046	0.894772	0.937968	0.889149	0.937648	0.917379	0.912227	0.889407	0.90863	0.92643	0.926124	0.910946	0.919535	0.923148	0.923572	0.923629	0.862143	0.927008	0.880141	0.879153	0.890504	0.758883	0.823955	0.856054	0.852699	0.870925	0.819973	0.718904	0.91749	0.926275	0.878251	0.882996	0.875256
cg27129048	15	Body	ST8SIA2	FALSE	NA	92938576	0.284109	0.77995	-0.495841	5.14811e-22	0.840332	0.735979	0.763143	0.71029	0.805777	0.851519	0.573056	0.872028	0.845797	0.809232	0.865606	0.883147	0.801048	0.845361	0.83766	0.78058	0.733561	0.864401	0.712831	0.791646	0.811352	0.801852	0.54093	0.846453	0.808727	0.708884	0.617459	0.706018	0.801652	0.890645	0.876457	0.869824	0.685105	0.604245	0.781721	0.700997	0.529973	0.606573	0.55164
cg21585977	8	Body	STAU2	FALSE	NA	74416786	0.737693	0.282782	0.454911	1.19195e-22	0.302055	0.237474	0.18848	0.26751	0.137004	0.110512	0.167324	0.316153	0.383808	0.209456	0.224555	0.156411	0.263062	0.204829	0.202027	0.286507	0.268233	0.419105	0.419678	0.324889	0.404135	0.43954	0.488007	0.328184	0.323669	0.361104	0.201408	0.33603	0.413693	0.721339	0.744767	0.655857	0.501228	0.771049	0.531945	0.517755	0.419336	0.681616	0.429976
cg19864808	6	Promoter	STK19	FALSE	NA	31938773	0.357504	0.798932	-0.441428	4.97632e-17	0.942785	0.811807	0.941899	0.824707	0.816203	0.891501	0.883055	0.75799	0.725947	0.667445	0.756606	0.908238	0.61377	0.855601	0.905253	0.770966	0.764349	0.814156	0.873334	0.804028	0.697835	0.775534	0.800608	0.864789	0.582556	0.686047	0.83417	0.728586	0.841933	0.881037	0.874716	0.842195	0.881922	0.844405	0.91649	0.760842	0.621343	0.536159	0.472923
cg15877915	10	Body	TACC2	FALSE	NA	123925543	0.400303	0.850465	-0.450162	9.74526e-24	0.911135	0.921063	0.832712	0.872754	0.869827	0.899439	0.824886	0.908562	0.769481	0.924139	0.896393	0.854638	0.789729	0.853	0.921879	0.85557	0.834861	0.861825	0.875625	0.583009	0.84442	0.787541	0.861211	0.901035	0.842891	0.810012	0.854931	0.746495	0.653502	0.654878	0.611943	0.63005	0.609559	0.47111	0.623299	0.734544	0.813656	0.48229	0.668331
cg10287545	16	Body	TBC1D24	FALSE	NA	2547038	0.395369	0.811156	-0.415787	1.93775e-19	0.928514	0.93443	0.896632	0.914252	0.810354	0.861865	0.780945	0.750633	0.81984	0.80529	0.788255	0.831002	0.807375	0.834119	0.808719	0.752687	0.76048	0.745132	0.748207	0.797766	0.821848	0.788232	0.818904	0.73455	0.793567	0.770353	0.797256	0.778864	0.718889	0.793623	0.755832	0.757135	0.70004	0.644474	0.799298	0.719979	0.659172	0.527123	0.772355
cg06099014	21	Promoter	TFF1	FALSE	NA	43786627	0.222962	0.669985	-0.447023	7.88189e-22	0.744082	0.643721	0.868358	0.740354	0.816108	0.567102	0.706278	0.329985	0.652877	0.684702	0.655385	0.584814	0.65337	0.663317	0.755368	0.700949	0.585109	0.657273	0.658713	0.63724	0.690668	0.744446	0.629443	0.747621	0.691879	0.665282	0.615149	0.775098	0.739171	0.873167	0.82409	0.816366	0.790295	0.565668	0.750026	0.580979	0.633155	0.529366	0.402876
cg18729973	21	Body	TFF1	FALSE	NA	43785785	0.26306	0.883326	-0.620266	1.46922e-22	0.951964	0.945829	0.948467	0.934654	0.83411	0.92101	0.838466	0.783725	0.843977	0.847294	0.871487	0.824172	0.874927	0.8696	0.933036	0.889073	0.866784	0.900572	0.911141	0.885957	0.910215	0.901532	0.902969	0.8824	0.833981	0.867288	0.875179	0.8144	0.845681	0.862909	0.879159	0.863171	0.819044	0.549081	0.900302	0.858504	0.895216	0.794376	0.799223
cg09726646	21	Promoter	TIAM1	FALSE	NA	32716320	0.636919	0.145792	0.491127	4.33247e-13	0.101074	0.131467	0.369152	0.0829225	0.0588725	0.0416612	0.0404822	0.0896142	0.607443	0.0470098	0.155763	0.0425292	0.0427941	0.0823324	0.0373096	0.0464105	0.047635	0.255738	0.0419108	0.0506446	0.183405	0.323913	0.186712	0.358088	0.339013	0.122631	0.0498582	0.143138	0.21448	0.0350289	0.0514354	0.0242499	0.0512338	0.188069	0.0996797	0.306733	0.333946	0.776488	0.0528586
cg12734954	21	Promoter	TIAM1	FALSE	NA	32716484	0.693162	0.276678	0.416484	9.5115e-11	0.124403	0.259038	0.237005	0.104887	0.199341	0.0875729	0.0982586	0.243007	0.661911	0.163943	0.311313	0.125676	0.23541	0.250028	0.0628191	0.160313	0.118554	0.477756	0.100679	0.255157	0.467296	0.629886	0.461617	0.614163	0.521335	0.417995	0.0809393	0.337594	0.334354	0.103069	0.0935086	0.11828	0.0903449	0.304725	0.230262	0.425872	0.529546	0.792128	0.1959
cg08641963	20	Body	TNNC2	FALSE	NA	44451973	0.192606	0.61529	-0.422684	6.12253e-15	0.963619	0.898468	0.925278	0.621622	0.786213	0.879456	0.305915	0.602997	0.587468	0.615658	0.531118	0.559857	0.46971	0.704541	0.524848	0.629067	0.586292	0.638746	0.52424	0.570535	0.638012	0.502435	0.304319	0.633573	0.577559	0.596805	0.434492	0.552501	0.635467	0.640275	0.704358	0.620256	0.545385	0.50021	0.557603	0.569054	0.378318	0.468219	0.615101
cg01813877	14	Body	TRAF3	FALSE	NA	103369717	0.266053	0.958256	-0.692203	8.01485e-26	0.967123	0.963773	0.962371	0.966531	0.977619	0.975292	0.898117	0.97105	0.974777	0.973978	0.966275	0.95392	0.966783	0.93787	0.975044	0.967852	0.92808	0.970353	0.974034	0.958075	0.97204	0.946786	0.955447	0.980141	0.933727	0.973464	0.882396	0.966821	0.954073	0.971321	0.979842	0.977816	0.963907	0.764132	0.973979	0.964849	0.967998	0.939938	0.877427
cg04582136	3	Body	TRAK1	FALSE	NA	42233192	0.769419	0.267125	0.502294	5.41164e-24	0.213084	0.304623	0.253582	0.594348	0.204637	0.24627	0.419845	0.460453	0.229382	0.223223	0.159631	0.0729218	0.16405	0.201467	0.180131	0.185027	0.208894	0.275377	0.236972	0.334893	0.331211	0.313436	0.30064	0.163267	0.371896	0.401013	0.162107	0.551953	0.486071	0.402392	0.372804	0.363042	0.446848	0.553713	0.526486	0.447016	0.562124	0.459719	0.405162
cg16815625	8	Body	TRAPPC9	FALSE	NA	141229477	0.36487	0.973669	-0.608798	5.69876e-21	0.948332	0.910566	0.916518	0.965919	0.989647	0.984152	0.924356	0.98033	0.987136	0.982788	0.987863	0.982941	0.982784	0.982656	0.983034	0.97754	0.982689	0.984768	0.986761	0.979654	0.984364	0.981307	0.977362	0.988889	0.977358	0.983853	0.975483	0.984142	0.988671	0.98994	0.993082	0.985761	0.976147	0.730322	0.97575	0.986293	0.986676	0.955339	0.985361
cg23877497	6	Body	TULP4	FALSE	NA	158838943	0.813036	0.202106	0.61093	6.1705e-42	0.175662	0.341413	0.270801	0.294689	0.138593	0.136984	0.271228	0.273102	0.170804	0.146481	0.16423	0.127216	0.0966436	0.19238	0.0950661	0.166148	0.18635	0.18666	0.236692	0.221396	0.293473	0.197937	0.196329	0.256593	0.215911	0.285085	0.118991	0.297341	0.187867	0.246007	0.231049	0.233094	0.29498	0.391935	0.314639	0.328844	0.327685	0.540541	0.433144
cg00468395	16	Body	XPO6	FALSE	NA	28193063	0.713432	0.255909	0.457523	9.38596e-25	0.18172	0.186318	0.2553	0.47456	0.15404	0.133388	0.473447	0.446185	0.211303	0.158744	0.1484	0.108271	0.157468	0.230166	0.141218	0.183773	0.213187	0.265915	0.27511	0.32402	0.351052	0.312339	0.363399	0.321284	0.298322	0.311568	0.229044	0.236001	0.151919	0.186001	0.186096	0.195079	0.294855	0.294303	0.354502	0.387207	0.403756	0.441286	0.357389
cg04154502	19	Body	ZFR2	FALSE	NA	3831293	0.337834	0.84913	-0.511296	1.71392e-24	0.856252	0.919649	0.879733	0.823246	0.805146	0.861633	0.762695	0.74051	0.85908	0.877807	0.89427	0.862297	0.893846	0.758242	0.842302	0.842938	0.785614	0.860693	0.865767	0.880732	0.855616	0.82235	0.854462	0.918207	0.81159	0.887699	0.90412	0.652691	0.662898	0.771114	0.827099	0.776717	0.633027	0.626343	0.796188	0.840954	0.860912	0.803634	0.826138
cg15062725	19	Body	ZFR2	FALSE	NA	3831364	0.356912	0.863003	-0.506091	6.19628e-23	0.947665	0.921103	0.907791	0.878242	0.75405	0.852596	0.798484	0.823888	0.861752	0.85967	0.920073	0.892824	0.914433	0.822509	0.882531	0.854865	0.749709	0.866474	0.833936	0.895072	0.849972	0.851661	0.880103	0.870902	0.851978	0.864712	0.894091	0.582502	0.633052	0.762136	0.761654	0.767782	0.683849	0.609361	0.851492	0.847304	0.851941	0.847738	0.921577
cg06259934	10	Body	ZMIZ1	FALSE	NA	81034374	0.448105	0.849297	-0.401192	6.87598e-16	0.955477	0.947431	0.964864	0.810467	0.69293	0.790626	0.851799	0.878156	0.810126	0.821567	0.928041	0.942179	0.933643	0.917466	0.845869	0.845683	0.872305	0.798944	0.876499	0.827338	0.909312	0.733429	0.815895	0.955288	0.781312	0.780325	0.64406	0.55916	0.520425	0.59784	0.599549	0.567768	0.560164	0.524225	0.681752	0.787174	0.785774	0.801645	0.868103
cg18737081	10	Body	ZMIZ1	FALSE	NA	80999807	0.406765	0.947716	-0.540951	1.43026e-20	0.943203	0.951941	0.882829	0.942055	0.933474	0.979622	0.918573	0.9581	0.958272	0.96016	0.979117	0.975425	0.976481	0.973006	0.976636	0.952612	0.859773	0.923225	0.943657	0.929603	0.972371	0.935375	0.910804	0.987561	0.942964	0.96126	0.960236	0.775315	0.72578	0.644253	0.699329	0.722527	0.719079	0.633258	0.869084	0.898569	0.869511	0.608697	0.894284
cg19749975	1	Promoter	ZRANB2	FALSE	NA	71547563	0.623395	0.188971	0.434424	2.25735e-15	0.221945	0.256503	0.274569	0.242139	0.21272	0.06734	0.125212	0.119251	0.149457	0.0880349	0.093175	0.076139	0.0584365	0.193284	0.0867105	0.173255	0.0669387	0.328515	0.364961	0.0853606	0.187826	0.123775	0.206839	0.27719	0.322143	0.13983	0.560669	0.607672	0.631747	0.900541	0.907207	0.879926	0.806553	0.808048	0.711276	0.43463	0.330907	0.139169	0.24467
cg00134934	16	Other		FALSE	NA	20271668	0.223785	0.842224	-0.61844	2.22883e-30	0.798909	0.780362	0.787202	0.657121	0.912095	0.943497	0.865247	0.910812	0.857765	0.928654	0.936954	0.930157	0.930103	0.884115	0.91529	0.87471	0.729839	0.908675	0.897453	0.793882	0.815327	0.67542	0.583795	0.942853	0.850015	0.783607	0.846202	0.8466	0.861134	0.883811	0.865176	0.843081	0.851609	0.602839	0.802371	0.742369	0.364365	0.603127	0.431753
cg00210562	15	Other		FALSE	NA	89914046	0.380284	0.817481	-0.437197	7.46354e-18	0.972686	0.946963	0.970379	0.899379	0.852551	0.816903	0.556838	0.890548	0.893017	0.711359	0.793727	0.939629	0.833317	0.89859	0.844357	0.800703	0.84938	0.790565	0.784189	0.820928	0.782876	0.724792	0.62762	0.817859	0.746352	0.806668	0.6998	0.731472	0.789379	0.909168	0.910334	0.88546	0.772233	0.625431	0.863687	0.876646	0.712088	0.68236	0.801415
cg00644823	1	Other		FALSE	NA	91301461	0.744822	0.261649	0.483173	4.77489e-19	0.0313804	0.0452814	0.208737	0.258677	0.428154	0.448254	0.140258	0.38952	0.243459	0.387649	0.243143	0.0727064	0.233833	0.280945	0.348024	0.314029	0.193721	0.18921	0.151803	0.164567	0.0772012	0.130524	0.409025	0.276504	0.407824	0.447916	0.542181	0.437097	0.458224	0.364075	0.38444	0.384997	0.219692	0.338692	0.305146	0.166925	0.567874	0.507702	0.118723
cg00730887	4	Other		FALSE	NA	160149604	0.796815	0.330319	0.466496	8.68021e-23	0.189218	0.21701	0.313865	0.449744	0.460722	0.25668	0.375394	0.523361	0.321817	0.147056	0.266231	0.226558	0.202539	0.243165	0.210162	0.344208	0.208896	0.458986	0.411045	0.404051	0.549961	0.468538	0.428738	0.303345	0.416666	0.27042	0.250238	0.529222	0.65977	0.735639	0.751566	0.739136	0.650247	0.739581	0.606752	0.51628	0.566855	0.646769	0.303723
cg01103253	11	Other		FALSE	NA	74446817	0.277754	0.736979	-0.459225	2.38492e-21	0.830439	0.797109	0.552908	0.627516	0.774232	0.874644	0.548817	0.521313	0.769262	0.867714	0.670524	0.731759	0.660174	0.791457	0.865894	0.854476	0.835512	0.797812	0.795144	0.813304	0.824874	0.726847	0.766705	0.491418	0.685764	0.65601	0.766809	0.735491	0.80898	0.928746	0.880949	0.899941	0.85855	0.842281	0.8145	0.548413	0.403203	0.698014	0.390525
cg01106926	4	Other		FALSE	NA	13539255	0.683051	0.27882	0.404232	6.39469e-12	0.155079	0.106954	0.121899	0.163094	0.325032	0.445433	0.422318	0.748369	0.45998	0.528495	0.264992	0.145685	0.318298	0.296613	0.175355	0.1417	0.257047	0.177884	0.176248	0.142513	0.147052	0.149278	0.35118	0.206118	0.564601	0.296517	0.240394	0.318148	0.451807	0.121324	0.124337	0.127948	0.147267	0.247332	0.171183	0.22329	0.262108	0.476354	0.465467
cg02148426	7	Other		FALSE	NA	32801268	0.577973	0.168926	0.409047	3.18233e-13	0.0414846	0.0744918	0.0288913	0.019009	0.137111	0.30671	0.108183	0.466434	0.376953	0.158088	0.183475	0.0407292	0.176444	0.073037	0.0364868	0.0942863	0.0283343	0.268735	0.0854015	0.199823	0.284989	0.313939	0.0273808	0.395536	0.289297	0.317208	0.0285393	0.335013	0.456895	0.537864	0.462259	0.458688	0.285383	0.301351	0.262786	0.26499	0.22092	0.387351	0.118623
cg02807192	17	Other		FALSE	NA	75524111	0.14518	0.604428	-0.459249	3.41955e-18	0.881472	0.797379	0.755616	0.612868	0.645777	0.776245	0.772155	0.377812	0.419345	0.642363	0.567267	0.692328	0.615505	0.698179	0.785093	0.673848	0.540334	0.596238	0.666034	0.619822	0.548273	0.613615	0.369033	0.436099	0.448011	0.363444	0.405406	0.344741	0.421442	0.496401	0.467508	0.475816	0.471516	0.316352	0.654158	0.34601	0.485983	0.365866	0.320382
cg02824888	12	Other		FALSE	NA	115129011	0.213779	0.656983	-0.443204	6.87706e-12	0.864877	0.878323	0.86647	0.551451	0.889628	0.883174	0.756614	0.480429	0.849679	0.868797	0.882383	0.891402	0.439565	0.721238	0.897241	0.566506	0.679843	0.374422	0.626383	0.704226	0.479382	0.614595	0.51463	0.309168	0.469455	0.376065	0.302588	0.779323	0.795448	0.900572	0.83155	0.892217	0.797311	0.683143	0.630535	0.552733	0.353733	0.572486	0.719091
cg02841651	11	Other		FALSE	NA	133449527	0.284664	0.875571	-0.590907	7.99686e-29	0.898643	0.838205	0.767769	0.924248	0.758378	0.807407	0.879131	0.898185	0.900563	0.861485	0.956081	0.942129	0.920614	0.880887	0.851991	0.75897	0.876792	0.87185	0.889525	0.939859	0.898451	0.8205	0.877454	0.975477	0.881796	0.91103	0.852998	0.593987	0.611622	0.761303	0.802478	0.75632	0.623314	0.593137	0.804835	0.867698	0.866667	0.797019	0.954825
cg03532263	14	Other		FALSE	NA	103012356	0.723953	0.288622	0.435331	1.66247e-15	0.335592	0.21321	0.120587	0.0736569	0.820439	0.170684	0.529272	0.383081	0.241732	0.274009	0.213795	0.125734	0.156868	0.37757	0.301895	0.322578	0.218943	0.528128	0.246196	0.275683	0.153889	0.13309	0.294036	0.141011	0.331753	0.513304	0.296054	0.538612	0.693926	0.86986	0.866984	0.910335	0.782777	0.676015	0.626977	0.614074	0.807046	0.686892	0.535034
cg03670369	6	Other		FALSE	NA	170239250	0.195821	0.889507	-0.693686	5.03754e-30	0.983988	0.982395	0.967303	0.797984	0.981974	0.983832	0.881144	0.795608	0.973502	0.960572	0.867473	0.97909	0.858755	0.971036	0.977036	0.974294	0.884179	0.920072	0.983144	0.829422	0.928515	0.709902	0.75379	0.982733	0.736348	0.592933	0.759653	0.930717	0.718247	0.885392	0.918949	0.875848	0.8693	0.781344	0.94701	0.864356	0.824777	0.615766	0.95188
cg03732759	4	Other		FALSE	NA	139480684	0.700255	0.220407	0.479848	5.56974e-27	0.208906	0.337238	0.28097	0.433542	0.249191	0.162508	0.198654	0.147864	0.239485	0.190655	0.15491	0.0741899	0.0863707	0.22522	0.14281	0.23549	0.192198	0.318614	0.343348	0.192955	0.199115	0.296771	0.231143	0.164865	0.344412	0.213769	0.0857989	0.616839	0.56963	0.613826	0.595727	0.550185	0.677807	0.759788	0.48073	0.380243	0.31295	0.433781	0.287926
cg03932904	7	Other		FALSE	NA	4707887	0.199164	0.780915	-0.581751	6.09077e-30	0.875534	0.903087	0.666252	0.681963	0.823758	0.823614	0.6727	0.602712	0.88624	0.796503	0.866576	0.816975	0.803673	0.809727	0.780275	0.757166	0.800427	0.85781	0.819762	0.824962	0.767427	0.751149	0.715231	0.872846	0.789152	0.767831	0.551355	0.598813	0.766696	0.943485	0.941397	0.944348	0.80776	0.709071	0.846725	0.88233	0.732155	0.80813	0.815816
cg04925511	7	Other		FALSE	NA	1468382	0.434079	0.932807	-0.498727	2.16134e-20	0.964605	0.957112	0.952874	0.901818	0.937052	0.964198	0.757157	0.901463	0.974821	0.966265	0.973155	0.95442	0.971034	0.952606	0.962642	0.960097	0.962959	0.951192	0.956992	0.95659	0.908566	0.922161	0.90893	0.933285	0.893096	0.944165	0.79653	0.8305	0.930138	0.970283	0.977916	0.967586	0.920298	0.828627	0.961432	0.965798	0.844764	0.939126	0.936057
cg05888175	1	Other		FALSE	NA	91301204	0.678788	0.227065	0.451723	3.20513e-17	0.0355603	0.0376104	0.0567134	0.113229	0.293807	0.34749	0.199959	0.377277	0.200405	0.359804	0.163539	0.0390751	0.265416	0.275041	0.363237	0.390684	0.171548	0.16223	0.10371	0.0704473	0.0475082	0.155814	0.462123	0.168022	0.403164	0.348756	0.518579	0.402503	0.443673	0.257901	0.335814	0.361922	0.219408	0.375127	0.288768	0.192893	0.452941	0.506291	0.141927
cg06849504	1	Other		FALSE	NA	91301484	0.722902	0.263589	0.459314	1.99694e-18	0.0658713	0.0911414	0.121697	0.252153	0.338438	0.410364	0.168154	0.40604	0.288454	0.376778	0.254768	0.0687948	0.255905	0.28405	0.381454	0.332413	0.20892	0.203153	0.141659	0.146327	0.0806122	0.135909	0.432584	0.281975	0.409315	0.426808	0.553162	0.389014	0.39745	0.289309	0.287735	0.293606	0.205812	0.323295	0.299423	0.196854	0.508485	0.530755	0.170729
cg07437546	6	Other		FALSE	NA	91096062	0.240802	0.739051	-0.498249	1.64286e-23	0.890233	0.757135	0.92031	0.72656	0.885107	0.837011	0.612852	0.774493	0.819513	0.863851	0.815813	0.836666	0.596447	0.720961	0.766676	0.772667	0.788008	0.730851	0.705164	0.675759	0.624611	0.621398	0.588683	0.815045	0.776085	0.560015	0.472477	0.788623	0.749442	0.844356	0.861563	0.847913	0.741383	0.599698	0.696441	0.639794	0.473147	0.693737	0.403259
cg07458308	5	Other		FALSE	NA	134827512	0.35569	0.852121	-0.496431	9.28877e-14	0.965854	0.956244	0.966897	0.955104	0.874121	0.913643	0.923362	0.955091	0.952802	0.874246	0.951143	0.636192	0.903321	0.538925	0.787057	0.605666	0.626996	0.898223	0.864512	0.940065	0.965838	0.821668	0.964052	0.721021	0.827352	0.956406	0.661462	0.708521	0.55389	0.469864	0.589196	0.555589	0.453023	0.571458	0.797043	0.851534	0.502362	0.770938	0.980188
cg07863402	17	Other		FALSE	NA	77863987	0.397827	0.818626	-0.4208	7.5633e-26	0.904442	0.898005	0.92027	0.924526	0.696705	0.762072	0.799817	0.844205	0.781908	0.778511	0.892038	0.822	0.815947	0.842363	0.854377	0.801131	0.805954	0.707089	0.779272	0.847434	0.833913	0.84199	0.818537	0.807084	0.795121	0.765086	0.763111	0.550071	0.607564	0.575125	0.56854	0.534558	0.59422	0.630203	0.749172	0.755719	0.769147	0.79723	0.897399
cg08529179	11	Other		FALSE	NA	64176908	0.230267	0.635689	-0.405422	1.92423e-14	0.890829	0.930466	0.887272	0.644063	0.822704	0.892658	0.636571	0.589806	0.703723	0.693693	0.615009	0.676929	0.681273	0.636522	0.549207	0.528539	0.419339	0.554507	0.449754	0.557589	0.566531	0.501791	0.415259	0.693081	0.694653	0.585386	0.346461	0.765502	0.736057	0.77834	0.743331	0.707767	0.59653	0.58094	0.668188	0.659792	0.565377	0.513727	0.716053
cg08773462	16	Other		FALSE	NA	17107610	0.220666	0.658972	-0.438306	8.14873e-12	0.859832	0.803734	0.666576	0.73798	0.868626	0.87384	0.147556	0.214328	0.797999	0.794717	0.681969	0.701103	0.378861	0.67299	0.767756	0.803807	0.395008	0.74426	0.616883	0.668071	0.799498	0.659952	0.484524	0.923814	0.739891	0.770808	0.217852	0.788988	0.818848	0.897291	0.916479	0.898076	0.83172	0.791281	0.894221	0.880892	0.581014	0.679202	0.617403
cg08875297	12	Other		FALSE	NA	56127068	0.364755	0.895385	-0.530631	3.67557e-25	0.917606	0.943751	0.89752	0.86337	0.872245	0.9079	0.85691	0.906359	0.908032	0.915958	0.930792	0.901949	0.921449	0.885718	0.922303	0.919985	0.894052	0.897154	0.888446	0.902019	0.879654	0.899591	0.888196	0.911225	0.839762	0.863551	0.839901	0.729061	0.729779	0.831651	0.836107	0.78852	0.728009	0.658126	0.870697	0.850775	0.88482	0.734459	0.849696
cg08886020	16	Other		FALSE	NA	1080388	0.18485	0.63251	-0.44766	4.49885e-16	0.823044	0.812578	0.695071	0.889784	0.683108	0.827364	0.831913	0.249524	0.817197	0.464516	0.651717	0.697803	0.691681	0.589012	0.664988	0.603775	0.420567	0.424548	0.624708	0.744447	0.594925	0.47017	0.648419	0.60895	0.36426	0.621234	0.562467	0.504801	0.60317	0.647537	0.780862	0.740122	0.604836	0.536824	0.578181	0.511522	0.594957	0.479621	0.794882
cg09180171	1	Other		FALSE	NA	22677913	0.257703	0.696175	-0.438472	7.33972e-17	0.847845	0.820442	0.810147	0.778841	0.667001	0.811175	0.874022	0.382625	0.722282	0.784624	0.849878	0.791289	0.837476	0.593187	0.623795	0.478757	0.529689	0.69516	0.583846	0.742852	0.757684	0.610928	0.477706	0.894958	0.664567	0.679334	0.486608	0.449479	0.357195	0.360734	0.457053	0.442936	0.297646	0.428393	0.620702	0.62299	0.547595	0.455379	0.788158
cg09377704	19	Other		FALSE	NA	7936683	0.229257	0.733708	-0.504451	2.21375e-31	0.856756	0.830795	0.718932	0.821088	0.646819	0.704222	0.721118	0.530666	0.65934	0.68233	0.813109	0.714516	0.710119	0.800755	0.817481	0.747876	0.62535	0.691636	0.723651	0.71857	0.720544	0.697511	0.752976	0.832762	0.717873	0.754352	0.798959	0.506076	0.52887	0.499066	0.521805	0.468248	0.497926	0.460948	0.603526	0.62553	0.707032	0.626296	0.569323
cg09407967	6	Other		FALSE	NA	41375649	0.290985	0.737288	-0.446304	4.31203e-18	0.932313	0.949945	0.894732	0.832863	0.824523	0.786363	0.268638	0.633818	0.831858	0.812653	0.791275	0.833306	0.78879	0.831457	0.727119	0.755448	0.793687	0.628204	0.622867	0.674112	0.728146	0.7538	0.675394	0.677866	0.6855	0.677886	0.494225	0.719744	0.759587	0.886679	0.836239	0.80456	0.642117	0.571613	0.711074	0.833502	0.662166	0.576527	0.79839
cg09556515	16	Other		FALSE	NA	85470485	0.273494	0.71178	-0.438286	1.02566e-11	0.844865	0.952274	0.657154	0.803347	0.885255	0.934428	0.202717	0.470826	0.924182	0.925853	0.821457	0.912522	0.824782	0.850595	0.754049	0.860441	0.627022	0.805532	0.711613	0.686003	0.653835	0.285962	0.507688	0.475637	0.687791	0.714468	0.437754	0.726961	0.83479	0.934343	0.936887	0.945545	0.884353	0.756698	0.805115	0.734186	0.645627	0.496954	0.702968
cg09572377	10	Other		FALSE	NA	3868493	0.891317	0.37461	0.516707	8.57809e-15	0.266844	0.196537	0.166163	0.235449	0.623652	0.723833	0.869186	0.463683	0.342409	0.180433	0.155428	0.141361	0.12713	0.418718	0.514314	0.473499	0.33166	0.272495	0.370246	0.316229	0.506682	0.514291	0.255308	0.466353	0.390389	0.439364	0.352812	0.795515	0.8505	0.908403	0.890112	0.868846	0.824654	0.890055	0.685102	0.532565	0.880624	0.394024	0.392082
cg09648727	17	Other		FALSE	NA	79361742	0.298661	0.762173	-0.463512	3.25446e-15	0.9668	0.979138	0.923087	0.759532	0.764515	0.904701	0.356774	0.475848	0.804099	0.8385	0.963193	0.722565	0.723867	0.918037	0.942169	0.883559	0.874928	0.726281	0.858558	0.787228	0.607869	0.651078	0.503986	0.638393	0.631869	0.486909	0.885179	0.520137	0.468715	0.246837	0.257893	0.300693	0.581615	0.419835	0.730566	0.692102	0.42372	0.628222	0.571383
cg09951637	11	Other		FALSE	NA	33951810	0.226101	0.62622	-0.400119	1.91806e-24	0.742371	0.665749	0.759137	0.599642	0.801876	0.709619	0.689968	0.497977	0.58861	0.621923	0.634583	0.611801	0.582551	0.592806	0.625355	0.564199	0.497543	0.750423	0.730185	0.652106	0.692469	0.542301	0.469861	0.652607	0.536076	0.634822	0.461378	0.571702	0.606208	0.783869	0.80187	0.777913	0.554195	0.590575	0.607182	0.706882	0.478326	0.592334	0.37967
cg11024728	7	Other		FALSE	NA	1425807	0.455448	0.866049	-0.410601	1.31638e-12	0.970933	0.948169	0.971157	0.815724	0.84063	0.961407	0.879355	0.739837	0.937118	0.963973	0.973536	0.974872	0.930582	0.959897	0.972191	0.886171	0.93531	0.737204	0.767261	0.912707	0.967728	0.673662	0.800344	0.956099	0.78266	0.708937	0.415862	0.730451	0.754321	0.756953	0.905269	0.781533	0.767051	0.842337	0.931722	0.769423	0.647688	0.734454	0.96104
cg11458214	4	Other		FALSE	NA	1542654	0.320103	0.782377	-0.462274	1.21942e-25	0.830758	0.889385	0.91089	0.872733	0.814322	0.798508	0.697573	0.755419	0.801877	0.789546	0.797561	0.833868	0.788406	0.817946	0.79796	0.77328	0.742593	0.739163	0.732048	0.762881	0.770363	0.753195	0.770442	0.70065	0.765298	0.754718	0.662807	0.636342	0.710888	0.82433	0.774677	0.750754	0.702271	0.610607	0.768823	0.734363	0.751765	0.744214	0.853855
cg11683191	19	Other		FALSE	NA	39813728	0.238638	0.72655	-0.487912	6.11471e-29	0.909601	0.62813	0.877615	0.891981	0.828489	0.799337	0.63349	0.652238	0.716618	0.756052	0.728519	0.715837	0.704107	0.758663	0.749487	0.748136	0.681394	0.697333	0.733176	0.699482	0.687369	0.687859	0.593344	0.812524	0.725319	0.664414	0.536334	0.794459	0.816495	0.84526	0.818459	0.787183	0.670918	0.5895	0.772804	0.725142	0.799567	0.76783	0.696214
cg11793783	5	Other		FALSE	NA	176103447	0.253394	0.670102	-0.416708	3.61652e-24	0.811906	0.777041	0.69807	0.748914	0.804066	0.805609	0.608962	0.569843	0.73902	0.740889	0.693452	0.600182	0.632918	0.70981	0.755023	0.684316	0.531043	0.595611	0.659171	0.653604	0.550398	0.621904	0.581866	0.670104	0.692283	0.701934	0.454821	0.601444	0.775222	0.902819	0.900842	0.877545	0.674567	0.662167	0.751054	0.747271	0.746349	0.621872	0.771654
cg11852579	4	Other		FALSE	NA	3657880	0.264561	0.727455	-0.462894	4.03242e-23	0.852027	0.756852	0.625665	0.75324	0.76205	0.722154	0.785536	0.855821	0.850084	0.803622	0.822365	0.676098	0.705944	0.700023	0.772836	0.764038	0.612734	0.689258	0.670411	0.773126	0.701266	0.551321	0.608749	0.822794	0.735095	0.654889	0.613291	0.514018	0.59101	0.744713	0.746012	0.756172	0.518976	0.585932	0.820777	0.708437	0.749996	0.715527	0.628275
cg12242345	10	Other		FALSE	NA	100061625	0.330955	0.798508	-0.467553	2.22028e-31	0.904885	0.922184	0.926035	0.898656	0.830233	0.861947	0.719772	0.858797	0.789732	0.792182	0.770159	0.751202	0.84982	0.838084	0.795317	0.806464	0.773382	0.736436	0.762468	0.707123	0.767861	0.782077	0.754836	0.766534	0.795964	0.765355	0.632206	0.735853	0.756886	0.753398	0.720297	0.721378	0.735738	0.540741	0.816731	0.795311	0.813861	0.746892	0.842338
cg12659114	17	Other		FALSE	NA	75524062	0.169023	0.730333	-0.56131	3.13542e-20	0.908215	0.819379	0.618437	0.730732	0.68846	0.917274	0.861461	0.392868	0.5762	0.836334	0.737489	0.896497	0.797892	0.866242	0.940614	0.904127	0.709861	0.762967	0.881842	0.732813	0.753928	0.798729	0.431673	0.578058	0.551741	0.486713	0.538434	0.441068	0.523897	0.671365	0.631922	0.637267	0.617205	0.421381	0.837377	0.455176	0.654448	0.444821	0.368621
cg12924164	7	Other		FALSE	NA	93587876	0.684714	0.237143	0.447571	3.97204e-19	0.111805	0.0662209	0.406188	0.245527	0.599523	0.133889	0.259209	0.123419	0.395414	0.229721	0.141438	0.146766	0.175819	0.252243	0.0983176	0.124746	0.248174	0.251157	0.167764	0.257673	0.15092	0.339579	0.35577	0.158979	0.350122	0.531743	0.0807355	0.626911	0.575322	0.597272	0.651197	0.5706	0.4096	0.655622	0.444912	0.356933	0.244553	0.479299	0.380987
cg13410002	20	Other		FALSE	NA	20353861	0.228291	0.634628	-0.406337	4.74283e-21	0.565868	0.76385	0.831753	0.510247	0.734039	0.73536	0.47714	0.79229	0.681827	0.558215	0.694306	0.702001	0.619993	0.63581	0.613196	0.616744	0.672185	0.628954	0.633748	0.667955	0.765286	0.63176	0.485508	0.621429	0.58062	0.493526	0.42134	0.53198	0.635962	0.809276	0.781389	0.774599	0.532922	0.527598	0.615697	0.655046	0.581088	0.69052	0.770109
cg13487183	13	Other		FALSE	NA	78428203	0.761601	0.290329	0.471272	8.34339e-19	0.180604	0.0951674	0.430432	0.261209	0.201391	0.0726636	0.313718	0.0991052	0.329051	0.164832	0.177938	0.118394	0.12005	0.287527	0.327298	0.364853	0.251116	0.421336	0.434088	0.599151	0.244315	0.480922	0.398487	0.332016	0.296715	0.598447	0.238059	0.328286	0.446544	0.702613	0.734067	0.675497	0.53426	0.696909	0.729981	0.65085	0.474878	0.394321	0.556627
cg13924015	9	Other		FALSE	NA	107911118	0.312355	0.771285	-0.45893	6.37884e-26	0.883994	0.903915	0.888789	0.789065	0.795432	0.806365	0.635552	0.823761	0.811558	0.752376	0.766958	0.776728	0.807225	0.795813	0.767012	0.806843	0.743556	0.757317	0.795665	0.749204	0.743669	0.692261	0.678601	0.782111	0.759042	0.719648	0.592236	0.60583	0.724704	0.834905	0.822912	0.806246	0.740741	0.609962	0.786241	0.832424	0.798298	0.815258	0.770214
cg13981380	11	Other		FALSE	NA	70961872	0.349424	0.750308	-0.400884	2.17223e-20	0.936795	0.92186	0.922446	0.709446	0.720445	0.805563	0.665579	0.707697	0.783848	0.775625	0.813625	0.784782	0.807627	0.771382	0.802172	0.630679	0.73537	0.765221	0.672093	0.770612	0.776591	0.65609	0.650664	0.616174	0.702279	0.730316	0.623322	0.538527	0.584057	0.587702	0.471673	0.567832	0.454265	0.470593	0.611508	0.60646	0.60084	0.441231	0.719423
cg14391240	9	Other		FALSE	NA	36802634	0.251727	0.747528	-0.495801	1.72422e-28	0.933203	0.90023	0.923071	0.885803	0.67867	0.728926	0.678247	0.715532	0.702068	0.71716	0.789323	0.768182	0.762822	0.772847	0.737615	0.644769	0.730543	0.679711	0.67392	0.753588	0.75917	0.740601	0.715927	0.709435	0.73453	0.694002	0.653358	0.491847	0.472666	0.644259	0.562202	0.570817	0.510529	0.437792	0.582675	0.669543	0.681254	0.68287	0.726443
cg14507310	9	Other		FALSE	NA	121285184	0.217888	0.63495	-0.417062	2.23412e-23	0.797802	0.801005	0.779762	0.579065	0.759783	0.60641	0.465841	0.565396	0.681319	0.766599	0.741412	0.621275	0.577492	0.583748	0.669286	0.661183	0.485247	0.576161	0.601972	0.646131	0.620095	0.504225	0.476178	0.724705	0.687326	0.580441	0.583801	0.62629	0.684795	0.709409	0.659108	0.643507	0.634677	0.514278	0.511239	0.432215	0.468967	0.6223	0.322842
cg14527211	6	Other		FALSE	NA	36314558	0.248478	0.841599	-0.593121	5.67781e-23	0.920231	0.86546	0.806663	0.613369	0.934044	0.931888	0.854715	0.842933	0.865859	0.937912	0.907778	0.937347	0.816304	0.850065	0.916914	0.884289	0.798973	0.899617	0.816589	0.732728	0.882365	0.684748	0.740337	0.892417	0.857865	0.726647	0.805105	0.882958	0.898176	0.927271	0.91517	0.901869	0.872542	0.860434	0.68769	0.590722	0.444972	0.710852	0.396169
cg14545159	17	Other		FALSE	NA	41479473	0.721124	0.279923	0.441201	8.36734e-15	0.188561	0.268092	0.35763	0.13447	0.301248	0.563992	0.748638	0.457521	0.242586	0.199644	0.118779	0.0626199	0.150349	0.18949	0.153562	0.196056	0.185997	0.363005	0.340973	0.197212	0.183314	0.254632	0.423864	0.301018	0.196975	0.37787	0.399826	0.520603	0.638005	0.622023	0.708754	0.621149	0.65517	0.516011	0.371609	0.387005	0.659256	0.54695	0.274602
cg14643390	7	Other		FALSE	NA	19577822	0.737122	0.291651	0.445471	9.19069e-21	0.342784	0.266414	0.344098	0.366174	0.385223	0.137827	0.231292	0.255761	0.450022	0.272397	0.221606	0.110593	0.196535	0.340951	0.238024	0.310469	0.319525	0.25959	0.244892	0.33869	0.415726	0.395862	0.351819	0.163864	0.403872	0.409566	0.100992	0.463289	0.335033	0.48063	0.546341	0.508851	0.267736	0.501863	0.503524	0.299768	0.433924	0.644299	0.403308
cg14911766	6	Other		FALSE	NA	14001633	0.257223	0.758915	-0.501692	1.73854e-23	0.933162	0.848728	0.886937	0.867868	0.787706	0.748295	0.71276	0.778346	0.875688	0.73392	0.837322	0.831979	0.687051	0.682025	0.825753	0.651665	0.727904	0.656092	0.713285	0.814256	0.713029	0.720056	0.736797	0.797811	0.772599	0.675602	0.474062	0.555914	0.59787	0.786012	0.722009	0.733182	0.648266	0.576746	0.652939	0.774918	0.601427	0.8158	0.49306
cg15402627	12	Other		FALSE	NA	133021489	0.321001	0.85514	-0.534139	1.69801e-18	0.893931	0.732139	0.895774	0.765125	0.863273	0.931109	0.861979	0.930118	0.958178	0.94015	0.92787	0.933526	0.921128	0.877471	0.857613	0.782985	0.700345	0.846974	0.796052	0.85663	0.907653	0.830435	0.687497	0.825062	0.838969	0.871599	0.855186	0.727123	0.682712	0.73079	0.80412	0.763011	0.730188	0.601227	0.819876	0.840392	0.850422	0.539286	0.929024
cg16092017	5	Other		FALSE	NA	134827643	0.41385	0.820937	-0.407087	3.60544e-18	0.943009	0.895736	0.877863	0.943938	0.853329	0.863279	0.850626	0.863324	0.854619	0.838403	0.88188	0.66458	0.88458	0.681506	0.790235	0.707276	0.693399	0.838222	0.85285	0.855755	0.871697	0.813564	0.875777	0.669227	0.788875	0.859244	0.652517	0.783655	0.723437	0.779662	0.780111	0.801269	0.651658	0.686527	0.806749	0.833924	0.567853	0.712635	0.767984
cg16452865	17	Other		FALSE	NA	75523939	0.222675	0.7437	-0.521025	4.80743e-21	0.904937	0.768446	0.77994	0.798756	0.769573	0.912122	0.882745	0.42889	0.574152	0.816278	0.733295	0.811975	0.836062	0.853578	0.926583	0.851541	0.706935	0.742523	0.804233	0.733314	0.7837	0.828007	0.535668	0.586188	0.611083	0.522908	0.576459	0.494347	0.633833	0.694694	0.671554	0.659417	0.653527	0.452995	0.841134	0.494949	0.585858	0.462571	0.433996
cg16760981	11	Other		FALSE	NA	63688531	0.239177	0.817522	-0.578345	8.7921e-33	0.850954	0.737031	0.862349	0.669667	0.779407	0.856873	0.847418	0.848281	0.89324	0.838205	0.876204	0.83182	0.820962	0.851504	0.898909	0.795105	0.825084	0.82141	0.824252	0.82745	0.81589	0.744936	0.748104	0.881153	0.818601	0.701584	0.806715	0.673791	0.601035	0.682845	0.717548	0.710535	0.672849	0.518271	0.751299	0.744494	0.765709	0.733714	0.692795
cg16998831	7	Other		FALSE	NA	187686	0.222997	0.716296	-0.493299	8.53172e-20	0.901397	0.821672	0.903447	0.751364	0.689612	0.932951	0.746811	0.491948	0.818877	0.517739	0.682808	0.778347	0.709688	0.590352	0.469755	0.817087	0.631107	0.791722	0.695165	0.871449	0.721514	0.665137	0.459853	0.917951	0.594112	0.80872	0.559414	0.848015	0.851733	0.900853	0.897554	0.849156	0.795816	0.715512	0.936054	0.746276	0.676244	0.467879	0.840452
cg18845433	12	Other		FALSE	NA	53193325	0.422105	0.851244	-0.429139	4.44894e-19	0.913975	0.900841	0.873512	0.892727	0.879894	0.93344	0.577445	0.899398	0.907442	0.913058	0.907566	0.925866	0.855459	0.870382	0.913564	0.879302	0.915333	0.897756	0.885603	0.872686	0.853197	0.793277	0.698928	0.79423	0.766585	0.728852	0.733269	0.84181	0.86094	0.934318	0.96668	0.904701	0.876216	0.86298	0.891384	0.828588	0.746676	0.822539	0.897343
cg19054360	10	Other		FALSE	NA	133581904	0.451035	0.855002	-0.403968	3.47952e-18	0.946213	0.892795	0.946984	0.844081	0.751727	0.872483	0.707207	0.852454	0.859938	0.825628	0.95211	0.93217	0.882044	0.870445	0.890462	0.873274	0.842809	0.883679	0.85578	0.833632	0.927094	0.807569	0.700237	0.941856	0.874357	0.787385	0.73065	0.610971	0.730131	0.821517	0.847465	0.815859	0.809383	0.735025	0.88018	0.830811	0.842693	0.799752	0.869358
cg19206078	19	Other		FALSE	NA	524608	0.32062	0.729646	-0.409026	1.8118e-13	0.863073	0.89076	0.853552	0.741835	0.844591	0.544232	0.693777	0.632194	0.844927	0.867464	0.878113	0.860322	0.372931	0.793411	0.795519	0.795588	0.88718	0.828178	0.662544	0.845311	0.784124	0.61846	0.652241	0.634768	0.497942	0.730189	0.287216	0.690155	0.504345	0.637072	0.567621	0.471548	0.70702	0.60993	0.875978	0.697461	0.695471	0.62857	0.909154
cg19347588	10	Other		FALSE	NA	3868336	0.877541	0.367375	0.510165	1.1715e-15	0.22908	0.179883	0.145264	0.168222	0.618194	0.714055	0.861394	0.427931	0.393096	0.291138	0.240927	0.103164	0.155331	0.385932	0.447867	0.476186	0.356866	0.41118	0.393693	0.237229	0.480836	0.443805	0.217083	0.287627	0.426708	0.420787	0.405656	0.824051	0.830146	0.940709	0.96126	0.953227	0.827238	0.874546	0.626318	0.521905	0.836076	0.478154	0.376579
cg20079298	15	Other		FALSE	NA	40572326	0.547334	0.141927	0.405407	7.61177e-12	0.102864	0.347346	0.229238	0.10189	0.181042	0.398033	0.489052	0.0329173	0.198256	0.10218	0.380773	0.0323328	0.0871442	0.0972894	0.0899355	0.1162	0.029196	0.10756	0.0474774	0.0383256	0.0407045	0.0680635	0.250117	0.0260732	0.12274	0.0471768	0.068108	0.437864	0.43146	0.435949	0.618898	0.643666	0.240678	0.357295	0.139772	0.109644	0.0741078	0.331827	0.152212
cg20462561	1	Other		FALSE	NA	228890820	0.167653	0.793134	-0.62548	3.1862e-24	0.612849	0.752203	0.758113	0.483993	0.88166	0.967527	0.803677	0.876163	0.94184	0.915263	0.940352	0.9484	0.711902	0.764292	0.838187	0.772736	0.725044	0.907302	0.866549	0.726668	0.935687	0.706559	0.556921	0.961209	0.919276	0.612627	0.527607	0.920786	0.708194	0.768348	0.834128	0.834546	0.667747	0.573284	0.824752	0.807779	0.608326	0.627674	0.669617
cg20815297	4	Other		FALSE	NA	13541663	0.526945	0.119421	0.407524	1.13696e-19	0.057269	0.0505288	0.0388004	0.0710897	0.136389	0.094254	0.148473	0.116083	0.155905	0.272876	0.0829376	0.0975862	0.0813872	0.0957778	0.0879108	0.118219	0.10399	0.11801	0.102181	0.0944447	0.100473	0.232819	0.16246	0.0758972	0.276859	0.175613	0.0761246	0.278684	0.331839	0.162238	0.176164	0.206791	0.125003	0.237662	0.158764	0.153844	0.14859	0.328496	0.106229
cg21065196	15	Other		FALSE	NA	89913423	0.210151	0.65262	-0.442469	8.449e-17	0.922378	0.923838	0.860943	0.613379	0.628872	0.650322	0.222094	0.754652	0.748095	0.528811	0.662934	0.856676	0.691009	0.755131	0.628522	0.611316	0.735605	0.633628	0.534158	0.697028	0.644158	0.672044	0.506619	0.501964	0.559377	0.656123	0.421054	0.438612	0.517932	0.715522	0.656848	0.67391	0.543812	0.452187	0.663967	0.773822	0.372321	0.499541	0.66715
cg21133433	4	Other		FALSE	NA	169991796	0.242951	0.828919	-0.585968	9.55134e-28	0.826151	0.905863	0.834975	0.898748	0.817514	0.86359	0.845767	0.877602	0.898072	0.82607	0.937046	0.805852	0.801209	0.721577	0.736323	0.677134	0.688505	0.789296	0.884954	0.897904	0.817228	0.843934	0.897583	0.926064	0.862986	0.865644	0.633237	0.651978	0.773031	0.783725	0.778745	0.711336	0.587718	0.58962	0.730172	0.766209	0.905622	0.905651	0.921955
cg21435101	12	Other		FALSE	NA	133021135	0.358832	0.858626	-0.499795	9.17133e-21	0.798831	0.807983	0.592093	0.646324	0.877935	0.885299	0.872668	0.878524	0.931168	0.932216	0.91819	0.907246	0.904623	0.882675	0.888057	0.892584	0.848158	0.891009	0.870686	0.878216	0.892537	0.850309	0.823092	0.943048	0.798051	0.87684	0.89455	0.706989	0.792661	0.839738	0.913572	0.85116	0.740536	0.747074	0.863081	0.836839	0.831621	0.689588	0.914883
cg22147748	11	Other		FALSE	NA	71117753	0.22674	0.629825	-0.403084	3.95431e-12	0.914329	0.878442	0.924399	0.584817	0.761053	0.331669	0.702263	0.481363	0.728488	0.683226	0.388177	0.810245	0.375864	0.758778	0.877287	0.672739	0.780712	0.59657	0.618609	0.594296	0.73433	0.590276	0.322217	0.550163	0.538253	0.578274	0.228433	0.553389	0.581858	0.701237	0.752123	0.650617	0.63304	0.717687	0.743404	0.585992	0.335627	0.593564	0.468532
cg22432041	13	Other		FALSE	NA	113108940	0.295851	0.90882	-0.612969	4.6785e-21	0.958501	0.934796	0.976687	0.744403	0.948089	0.981281	0.589615	0.590151	0.978045	0.973856	0.972795	0.971101	0.964893	0.970516	0.946352	0.967718	0.974083	0.956417	0.969727	0.949795	0.973921	0.940886	0.929259	0.970352	0.847448	0.955495	0.601958	0.916927	0.792033	0.849117	0.896149	0.806204	0.866569	0.712664	0.947409	0.923906	0.516562	0.875535	0.482356
cg23101649	13	Other		FALSE	NA	107354601	0.360494	0.854215	-0.493721	1.48999e-13	0.973198	0.964426	0.934095	0.938955	0.755781	0.922318	0.379294	0.511385	0.941841	0.903292	0.934046	0.941367	0.969332	0.927265	0.915771	0.93184	0.941998	0.949121	0.900965	0.750902	0.848402	0.737036	0.945194	0.962834	0.807456	0.836211	0.539485	0.539822	0.651241	0.772229	0.87766	0.824014	0.771941	0.69145	0.801173	0.948297	0.427119	0.688155	0.918798
cg23283839	6	Other		FALSE	NA	158939381	0.363196	0.818856	-0.45566	9.95635e-22	0.868552	0.899551	0.877571	0.85374	0.779552	0.747217	0.731496	0.766154	0.782367	0.828263	0.858947	0.873479	0.821071	0.807168	0.860952	0.827726	0.836609	0.828241	0.881472	0.840578	0.836871	0.789598	0.842715	0.84776	0.793002	0.811055	0.617401	0.583973	0.544908	0.766224	0.741191	0.73056	0.606468	0.585555	0.761501	0.842144	0.838213	0.77866	0.861361
cg23792934	17	Other		FALSE	NA	70403785	0.233948	0.754391	-0.520443	1.1078e-27	0.876837	0.89199	0.921606	0.844014	0.711676	0.726179	0.596304	0.791558	0.777877	0.741956	0.85151	0.816342	0.726096	0.781418	0.783045	0.633134	0.744807	0.443653	0.782074	0.740523	0.814194	0.818186	0.715201	0.774702	0.76284	0.682075	0.618758	0.529529	0.544315	0.70678	0.639259	0.651571	0.57731	0.48833	0.701017	0.732988	0.744739	0.761106	0.464824
cg23934731	15	Other		FALSE	NA	89904873	0.12542	0.65845	-0.53303	5.88597e-20	0.94382	0.724512	0.764592	0.602481	0.552837	0.866919	0.813317	0.555025	0.640025	0.681591	0.745681	0.958213	0.607303	0.481477	0.679188	0.593481	0.731198	0.807497	0.511503	0.656989	0.772358	0.309818	0.455428	0.66295	0.577423	0.586449	0.496072	0.511221	0.467829	0.386241	0.446539	0.546371	0.336369	0.351159	0.540241	0.758452	0.238386	0.5084	0.511997
cg24006667	7	Other		FALSE	NA	86758571	0.721253	0.21394	0.507313	1.1334e-26	0.266582	0.380894	0.137379	0.486382	0.183283	0.170747	0.269846	0.104129	0.137381	0.147991	0.129683	0.062568	0.144988	0.35592	0.0809923	0.134676	0.144518	0.276309	0.151205	0.311868	0.168335	0.2123	0.194501	0.24075	0.251482	0.368599	0.263078	0.504547	0.445672	0.659803	0.601645	0.647087	0.524766	0.587487	0.471778	0.507682	0.179453	0.535124	0.186072
cg24274665	12	Other		FALSE	NA	12868690	0.276776	0.699311	-0.422535	1.46352e-19	0.886187	0.845988	0.712424	0.725204	0.791774	0.822031	0.79899	0.745757	0.513582	0.713597	0.744395	0.812371	0.505455	0.804119	0.843387	0.765138	0.573553	0.594921	0.750046	0.66846	0.662451	0.654303	0.463598	0.509013	0.74439	0.584459	0.645812	0.669585	0.647184	0.809425	0.803984	0.769889	0.655544	0.514459	0.720587	0.63609	0.871989	0.54911	0.606043
cg24516830	1	Other		FALSE	NA	71694460	0.771743	0.324713	0.44703	5.98735e-22	0.187589	0.292681	0.265373	0.222533	0.279469	0.193506	0.176855	0.25489	0.436314	0.253739	0.340891	0.198043	0.189057	0.299803	0.271029	0.515841	0.436172	0.534234	0.368209	0.340703	0.429837	0.434245	0.406487	0.567595	0.398868	0.308847	0.164431	0.649356	0.645276	0.862819	0.828189	0.839033	0.750792	0.853205	0.681166	0.624506	0.475964	0.729748	0.35801
cg24537688	2	Other		FALSE	NA	137250617	0.300362	0.861247	-0.560885	8.65334e-25	0.89662	0.841697	0.820883	0.876522	0.834187	0.907741	0.89309	0.851977	0.704198	0.893616	0.895072	0.869766	0.862127	0.880161	0.906434	0.921715	0.88598	0.872463	0.883847	0.869773	0.895117	0.845382	0.891427	0.775456	0.733578	0.87371	0.871117	0.869376	0.867728	0.864338	0.845186	0.837365	0.908366	0.882962	0.875875	0.845816	0.895346	0.844164	0.813837
cg25324047	10	Other		FALSE	NA	22765840	0.544374	0.122822	0.421552	1.45119e-10	0.0507039	0.0395428	0.0724019	0.0432499	0.172072	0.15702	0.0359662	0.0448503	0.35481	0.0627597	0.147161	0.0452637	0.0691335	0.0634929	0.0378195	0.0506653	0.0434942	0.322783	0.0783349	0.0517407	0.12056	0.128204	0.255849	0.138149	0.533837	0.162237	0.0341025	0.515566	0.315955	0.179829	0.350351	0.323702	0.0738357	0.426711	0.246838	0.503006	0.307718	0.555223	0.419419
cg25443851	5	Other		FALSE	NA	87991388	0.743511	0.293832	0.449679	5.49986e-12	0.333881	0.0506717	0.0732446	0.121924	0.475165	0.120931	0.470212	0.255502	0.69585	0.210392	0.460481	0.107725	0.538156	0.236612	0.0956068	0.110882	0.0958652	0.490224	0.117992	0.558914	0.241961	0.457032	0.575651	0.295888	0.490613	0.163639	0.0884473	0.570722	0.683109	0.759312	0.803214	0.735853	0.491254	0.532928	0.311551	0.272315	0.54208	0.533691	0.266841
cg25548350	8	Other		FALSE	NA	142277364	0.372736	0.890991	-0.518255	3.67353e-24	0.853185	0.903954	0.922591	0.897294	0.875684	0.927559	0.801412	0.91052	0.925414	0.903836	0.909213	0.899177	0.914701	0.867948	0.894025	0.848269	0.89837	0.903805	0.868873	0.917228	0.915461	0.892852	0.901815	0.899847	0.85845	0.888065	0.857199	0.801739	0.777096	0.786872	0.765295	0.775771	0.754799	0.617928	0.859205	0.910066	0.875073	0.883246	0.92602
cg25554455	10	Other		FALSE	NA	133331065	0.254116	0.848479	-0.594363	4.41518e-29	0.91619	0.93329	0.894264	0.847964	0.845422	0.879623	0.814479	0.836075	0.857939	0.856984	0.887137	0.869615	0.845701	0.825811	0.883524	0.840501	0.80448	0.806653	0.848408	0.868336	0.87295	0.771402	0.754344	0.926464	0.839676	0.763488	0.818207	0.744429	0.777867	0.823951	0.824269	0.759231	0.761033	0.644013	0.869077	0.828062	0.840158	0.693426	0.861856
cg26309074	1	Other		FALSE	NA	20732554	0.400143	0.818869	-0.418726	7.17149e-22	0.963026	0.922335	0.946918	0.881759	0.778052	0.809398	0.819328	0.787613	0.838155	0.808009	0.847094	0.807079	0.773183	0.806147	0.742982	0.765618	0.794274	0.811218	0.821556	0.823725	0.823648	0.801901	0.793691	0.734752	0.834617	0.781536	0.79184	0.745382	0.7629	0.866086	0.798064	0.831589	0.679282	0.638157	0.791905	0.800624	0.805732	0.79763	0.783749
cg26864036	16	Other		FALSE	NA	83974716	0.256667	0.913971	-0.657304	8.52175e-26	0.954478	0.939589	0.951411	0.906276	0.936669	0.953067	0.868893	0.872382	0.936157	0.966978	0.943825	0.967082	0.92031	0.907736	0.889125	0.886235	0.913213	0.884482	0.887352	0.935542	0.96019	0.895185	0.903999	0.957618	0.921412	0.91308	0.70494	0.887153	0.808609	0.783337	0.834079	0.772329	0.821255	0.723388	0.921391	0.909068	0.908269	0.893855	0.947735
cg27108984	14	Other		FALSE	NA	71194075	0.339185	0.837131	-0.497946	5.52369e-22	0.930083	0.924913	0.917106	0.858404	0.916212	0.867741	0.724949	0.824431	0.892385	0.863419	0.924597	0.85249	0.683437	0.850806	0.905869	0.838309	0.802611	0.859244	0.889192	0.756651	0.853757	0.784199	0.680474	0.873497	0.853019	0.759406	0.71533	0.897295	0.900084	0.915773	0.846595	0.83018	0.870623	0.7324	0.781115	0.814232	0.827173	0.810491	0.683825
cg27445005	18	Other		FALSE	NA	76190006	0.317556	0.825945	-0.508389	2.15684e-16	0.929186	0.706021	0.631849	0.858401	0.97929	0.975854	0.350546	0.528604	0.976874	0.963332	0.909105	0.955187	0.889075	0.896082	0.801536	0.948538	0.82511	0.954361	0.899967	0.847002	0.944544	0.834939	0.722807	0.956826	0.825738	0.757618	0.432128	0.968548	0.912675	0.972324	0.9772	0.961833	0.963294	0.857709	0.937832	0.924745	0.684827	0.703345	0.805534
[truncated: 74 more columns]

## Sheet: Sheet1
geneName
AAA1
ACTB
ADAMTS14
AFF1
AJAP1
AKAP12
AKAP13
ALPL
ANGPT1
ANK2
ASPH
ATAD3C
ATRNL1
AXIN2
BCL11B
BFSP2
BRF1
C17orf62
C17orf96
C19orf77
C1orf187
C1orf83
C2orf89
C3orf64
C4orf42
C8orf79
C9orf41
CA7
CAB39L
CABP7
CACNA1G
CACNA1H
CAMKV
CBFA2T3
CCDC18
CCDC41
CCDC88C
CDR2L
CEP76
CHCHD6
CHST11
CHST15
CMTM7
COL11A2
COPG
CRHBP
DDC
DDOST
DNM3
DOK3
DSCAM
DTNBP1
EBF3
ESAM
FAM107A
FAM174B
FAM59B
FAM5C
FBRSL1
FBXL13
FGF17
FGFR1
FGGY
FHL3
FLJ42709
FMN1
FZR1
GBF1
GMIP
GP5
GRIN1
GSTA4
GTF3C1
GUCA1C
HCCA2
HCN2
HEATR2
HLA-DPB2
HUNK
IGFBP4
IL1R2
IL34
ILDR2
IMPAD1
IQSEC1
ITPKB
KCNN1
KCTD4
KIAA1109
KIAA1949
KRBA1
KRT3
LIME1
LMO4
LOC145845
LOC643719
LOC84931
LY75
MACF1
MAD1L1
MAP3K8
MAP4K1
MAST3
MIR125A
MMP17
MNX1
MOBKL2C
MPP2
MPP7
MUC21
MUPCDH
MYO1C
MZF1
NCAM1
NCKAP5
NHLH1
NKX3-2
NOC2L
NOSIP
NSF
NTN3
OSBPL5
PATZ1
PHF20L1
PIP4K2A
PLCG1
POP7
PP14571
PRKAG3
PRKAR1B
PRKCZ
PSD3
PSMD1
PTGS2
PWWP2B
PYY
RACGAP1
RAG1AP1
RAPGEF3
RASA3
RFFL
RGNEF
RICH2
RNASEN
RNF122
ROBO3
RPS6KA2
RSPH1
RUSC1
S100P
SAMD7
SDK1
SEMA4C
SEMA6D
SENP8
SEPT9
SHROOM3
SKI
SKIV2L
SLC20A2
SLC22A18AS
SLC24A5
SLC25A30
SND1
SNORD125
SORBS2
SORCS2
ST3GAL2
ST8SIA2
STAU2
STK19
TACC2
TBC1D24
TFF1
TIAM1
TNNC2
TRAF3
TRAK1
TRAPPC9
TULP4
XPO6
ZFR2
ZMIZ1
ZRANB2
