# Supplementary material for: Characterizing DNA methylation signatures of retinoblastoma using aqueous humor liquid biopsy
Source: Nat Commun. 2022 Sep 21;13:5523. doi: 10.1038/s41467-022-33248-2 (PMC9492718; doi:10.1038/s41467-022-33248-2)
Supplement: Supplementary file 7 — Supplementary Dataset 3 [file 41467_2022_33248_MOESM7_ESM.xlsx]

## Sheet: Sheet1
Sample ID	Sample type	EPIC array barcode	Sex	Age at Dx (mos)	IIRC Group	Laterality	Initial Tx	Tumor Availablility	Outcome
RB_CHLA_14	Primary tumor	206100100018_R01C01	M	21	E	U	ENUC	Yes	Primary enucleated
RB_CHLA_20	Primary tumor	206100100018_R03C01	M	27	E	U	ENUC	Yes	Primary enucleated
RB_CHLA_24	Primary tumor	206100100018_R05C01	M	5	E	U	ENUC	Yes	Primary enucleated
RB_CHLA_28	Primary tumor	206100100018_R07C01	F	44	D	U	ENUC	Yes	Primary enucleated
RB_CHLA_29	Primary tumor	206100100037_R01C01	F	34	D	U	ENUC	Yes	Primary enucleated
RB_CHLA_31	Primary tumor	206100100037_R03C01	M	23	E	U	ENUC	Yes	Primary enucleated
RB_CHLA_33	Primary tumor	206100100037_R05C01	F	16	E	B	ENUC	Yes	Primary enucleated
RB_CHLA_41	Primary tumor	206100100037_R07C01	M	2	E	B	ENUC	Yes	Primary enucleated
RB_CHLA_44	Primary tumor	206100100040_R01C01	M	28	E	U	ENUC	Yes	Primary enucleated
RB_CHLA_46	Primary tumor	206100100040_R03C01	M	32	D	U	ENUC	Yes	Primary enucleated
RB_CHLA_49	Primary tumor	206100100040_R05C01	M	18	E	U	ENUC	Yes	Primary enucleated
Retina	Primary tissue
