# Supplementary material for: Characterizing DNA methylation signatures of retinoblastoma using aqueous humor liquid biopsy
Source: Nat Commun. 2022 Sep 21;13:5523. doi: 10.1038/s41467-022-33248-2 (PMC9492718; doi:10.1038/s41467-022-33248-2)
Supplement: Supplementary file 8 — Source Data [file 41467_2022_33248_MOESM8_ESM.xlsx]

## Sheet: Figure 1C
	hyper	hypo	Total
Promoter	978	4949	154938
Gene Body	1178	3856	125735
Other	776	3746	82906
Enhancer	810	3841	128990
	2932	12551	363579
	hyper	hypo	Total
Promoter %	120.741	128.847	120.116
Gene Body %	145.432	100.391	97.4765
Other %	95.8025	97.5267	64.2732
Enhancer %	100	100	100

## Sheet: Figure 3C
RB1	Sample-ID	RETINA_3	RETINA_4	RETINA_1	RETINA_2	RETINA_7	RETINA_8	RETINA_5	RETINA_6	RETINA_9	RETINA_10	RETINA_11	RETINA_12	RB_18	RB_21	RB_29	RB_A15	RB_A14	RB_11	RB_12	RB_25	RB_10	RB_A7	RB_A13	RB_A12	RB_13	RB_17	RB_9	RB_C1	RB_23	RB_2	RB_A6	RB_A9	RB_A8	RB_A5	RB_14	RB_6	RB_22	RB_28	RB_26	RB_19	RB_1	RB_15	RB_16	RB_4	RB_7	RB_3	RB_C2	RB_A2
	Beta value	0.0433818	0.0766003	0.0868633	0.0790748	0.0865225	0.0723257	0.0695681	0.0831242	0.0978768	0.100927	0.0911811	0.0971669	0.0886398	0.0931508	0.0559284	0.00970944	0.0104325	0.0999082	0.0882549	0.114919	0.0920203	0.151027	0.0232163	0.0110087	0.0899462	0.0992765	0.126059	0.0117181	0.110099	0.0917357	0.104894	0.0212044	0.019852	0.0503072	0.075016	0.142423	0.100408	0.0912392	0.0972151	0.157376	0.0704712	0.087739	0.479228	0.114722	0.0773711	0.100399	0.0188033	0.0145916
SYK	Sample-ID	RETINA_3	RETINA_4	RETINA_1	RETINA_2	RETINA_7	RETINA_8	RETINA_5	RETINA_6	RETINA_9	RETINA_10	RETINA_11	RETINA_12	RB_18	RB_21	RB_29	RB_A15	RB_A14	RB_11	RB_12	RB_25	RB_10	RB_A7	RB_A13	RB_A12	RB_13	RB_17	RB_9	RB_C1	RB_23	RB_2	RB_A6	RB_A9	RB_A8	RB_A5	RB_14	RB_6	RB_22	RB_28	RB_26	RB_19	RB_1	RB_15	RB_16	RB_4	RB_7	RB_3	RB_C2	RB_A2
	Beta value	0.630457	0.647457	0.655545	0.698663	0.639706	0.630355	0.623048	0.653683	0.62552	0.592032	0.583346	0.589491	0.662518	0.608183	0.68844	0.269536	0.328227	0.137123	0.429309	0.419046	0.544682	0.289404	0.0756622	0.041711	0.299439	0.196418	0.215882	0.118739	0.0812156	0.202735	NA	0.183374	0.133911	0.306096	0.0609499	0.0722595	0.0723685	0.0905208	0.0788814	0.0867879	0.133815	0.0733199	0.106197	0.119994	0.061117	0.108187	0.189176	0.101745
MYCN	Sample-ID	RETINA_3	RETINA_4	RETINA_1	RETINA_2	RETINA_7	RETINA_8	RETINA_5	RETINA_6	RETINA_9	RETINA_10	RETINA_11	RETINA_12	RB_18	RB_21	RB_29	RB_A15	RB_A14	RB_11	RB_12	RB_25	RB_10	RB_A7	RB_A13	RB_A12	RB_13	RB_17	RB_9	RB_C1	RB_23	RB_2	RB_A6	RB_A9	RB_A8	RB_A5	RB_14	RB_6	RB_22	RB_28	RB_26	RB_19	RB_1	RB_15	RB_16	RB_4	RB_7	RB_3	RB_C2	RB_A2
	Beta value	0.509794	0.51997	0.543844	0.531253	0.503917	0.514084	0.536309	0.525344	0.523579	0.487574	0.544413	0.530689	0.533614	0.533497	0.494112	0.0561582	0.182602	0.544757	0.411341	0.443592	0.410575	0.0392901	0.0164424	0.08915	0.207077	0.332485	0.149689	0.0409558	0.0482163	0.229818	0.350328	0.0240559	0.0269769	0.0590002	0.0523472	0.0490431	0.0502728	0.0677838	0.114631	0.0748409	0.12996	0.0350451	0.138098	0.115589	0.0511933	0.079313	0.0334013	0.021367
[truncated: 13 more columns]

## Sheet: Figure 4C
E2F1	Sample-ID	RETINA_3	RETINA_4	RETINA_1	RETINA_2	RETINA_7	RETINA_8	RETINA_5	RETINA_6	RETINA_9	RETINA_10	RETINA_11	RETINA_12	RB_18	RB_21	RB_29	RB_A15	RB_A14	RB_11	RB_12	RB_25	RB_10	RB_A7	RB_A13	RB_A12	RB_13	RB_17	RB_9	RB_C1	RB_23	RB_2	RB_A6	RB_A9	RB_A8	RB_A5	RB_14	RB_6	RB_22	RB_28	RB_26	RB_19	RB_1	RB_15	RB_16	RB_4	RB_7	RB_3	RB_C2	RB_A2
	Beta value	0.650118	0.673431	0.654854	0.661728	0.639446	0.634816	0.635775	0.647944	0.662191	0.651567	0.646436	0.632725	0.606726	0.625421	0.678654	0.947821	0.425624	0.805325	0.612914	0.641278	0.446459	0.129228	0.411683	0.40356	0.326439	0.385901	0.199855	0.260719	0.342668	0.216163	0.319289	0.0469604	0.0317735	0.0830896	0.0779475	0.0834907	0.0786028	0.0730177	0.117505	0.164419	0.127691	0.0691545	0.255186	0.192995	0.0795856	0.0905385	0.199089	0.130912
CDC2	Sample-ID	RETINA_3	RETINA_4	RETINA_1	RETINA_2	RETINA_7	RETINA_8	RETINA_5	RETINA_6	RETINA_9	RETINA_10	RETINA_11	RETINA_12	RB_18	RB_21	RB_29	RB_A15	RB_A14	RB_11	RB_12	RB_25	RB_10	RB_A7	RB_A13	RB_A12	RB_13	RB_17	RB_9	RB_C1	RB_23	RB_2	RB_A6	RB_A9	RB_A8	RB_A5	RB_14	RB_6	RB_22	RB_28	RB_26	RB_19	RB_1	RB_15	RB_16	RB_4	RB_7	RB_3	RB_C2	RB_A2
	Beta value	0.582071	0.45182	0.570461	0.579199	0.555859	0.529424	0.510472	0.577843	0.56995	0.570254	0.516278	0.514099	0.497563	0.48997	0.538117	0.321592	0.115469	0.127616	0.232219	0.197596	0.446017	0.295017	0.125924	0.462533	0.181266	0.183153	0.149581	0.0825333	0.206355	0.162845	0.207859	0.175366	0.206999	0.282011	0.0943604	0.090098	0.146077	0.165368	0.105252	0.172182	0.0638656	0.135672	0.106014	0.154241	0.0872861	0.139918	0.0620189	0.161513
CCNA1	Sample-ID	RETINA_3	RETINA_4	RETINA_1	RETINA_2	RETINA_7	RETINA_8	RETINA_5	RETINA_6	RETINA_9	RETINA_10	RETINA_11	RETINA_12	RB_18	RB_21	RB_29	RB_A15	RB_A14	RB_11	RB_12	RB_25	RB_10	RB_A7	RB_A13	RB_A12	RB_13	RB_17	RB_9	RB_C1	RB_23	RB_2	RB_A6	RB_A9	RB_A8	RB_A5	RB_14	RB_6	RB_22	RB_28	RB_26	RB_19	RB_1	RB_15	RB_16	RB_4	RB_7	RB_3	RB_C2	RB_A2
	Beta value	0.395684	0.475648	0.460452	0.475674	0.432352	0.404572	0.394027	0.438038	0.437448	0.418872	0.450107	0.504222	0.493426	0.452564	0.481213	0.193244	0.310018	0.18409	0.399595	0.506516	0.366499		0.286249	0.244694	0.325993	0.205284	0.196936	0.208685	0.498116	0.204981	0.242163	0.1698	0.321414	0.330941	0.321656	0.164362	0.369874	0.131701	0.230807	0.0894744	0.0789458	0.167472	0.257261	0.134075	0.145818	0.15513	0.196956	0.182537
CCNE1	Sample-ID	RETINA_3	RETINA_4	RETINA_1	RETINA_2	RETINA_7	RETINA_8	RETINA_5	RETINA_6	RETINA_9	RETINA_10	RETINA_11	RETINA_12	RB_18	RB_21	RB_29	RB_A15	RB_A14	RB_11	RB_12	RB_25	RB_10	RB_A7	RB_A13	RB_A12	RB_13	RB_17	RB_9	RB_C1	RB_23	RB_2	RB_A6	RB_A9	RB_A8	RB_A5	RB_14	RB_6	RB_22	RB_28	RB_26	RB_19	RB_1	RB_15	RB_16	RB_4	RB_7	RB_3	RB_C2	RB_A2
	Beta value	0.710888	0.71941	0.665949	0.68701	0.64797	0.660111	0.689136	0.667016	0.680558	0.676616	0.681466	0.698167	0.687569	0.684263	0.640166	0.0180941	0.0934422	0.484578	0.540796	0.380619	0.488791	0.405762	0.0719805	0.141334	0.145365	0.444933	0.263109	0.182736	0.132358	0.329746	0.0229589	0.0177088	0.0266456	0.0313925	0.0348625	0.120664	0.0544448	0.0607738	0.0712037	0.0705094	0.189801	0.0474401	0.148204	0.144552	0.0658755	0.0984507	0.0472273	0.0237527
[truncated: 13 more columns]

## Sheet: Figure 6C and D
Sample_ID	cg03009240_FZR1	cg06096336_PSMD1	cg06099014_TFF1	cg10933691_MPP7	cg13123964_FGFR1	cg17777592_CAB39L	cg17797591_AXIN2	cg19457477_MAP4K1	cg19812613_GUCA1C	cg19864808_STK19	cg20340242_IL1R2	cg22328746_SORBS2	cg22486834_GSTA4	cg25147026_PTGS2	cg25947619_AKAP13	cg26932364_DDC	Cluster
Retina_1	0.686788	0.765756	0.815376	0.887314	0.620558	0.833269	0.710889	0.683715	0.898495	0.894577	0.612529	0.10803	0.592025	0.841182	0.846312	0.293882	Retina
Retina_2	0.646113	0.768976	0.813781	0.869658	0.634864	0.732133	0.694492	0.668467	0.893051	0.860322	0.602627	0.129852	0.624223	0.830913	0.783016	0.348566	Retina
Retina_3	0.698072	0.825424	0.839192	0.460589	0.609547	0.808336	0.734461	0.593659	0.819958	0.927784	0.612829	0.121369	0.727528	0.864388	0.893563	0.317502	Retina
Retina_4	0.711476	0.840237	0.817407	0.472481	0.625103	0.800912	0.720743	0.607105	0.903828	0.91103	0.573385	0.13079	0.742412	0.829219	0.832524	0.274228	Retina
Retina_5	0.675413	0.774492	0.815692	0.595587	0.635915	0.831937	0.720957	0.523156	0.895705	0.873962	0.671648	0.132304	0.676912	0.839859	0.794811	0.287782	Retina
Retina_6	0.653441	0.734481	0.805677	0.592125	0.610696	0.814444	0.71747	0.511637	0.886658	0.842302	0.677479	0.134555	0.649111	0.813519	0.812368	0.321801	Retina
Retina_7	0.644245	0.746346	0.798609	0.484825	0.600146	0.816981	0.643831	0.638069	0.865608	0.869669	0.622234	0.190265	0.64529	0.818709	0.77745	0.339703	Retina
Retina_8	0.636068	0.738309	0.811438	0.479674	0.577893	0.78752	0.725071	0.632865	0.850572	0.869326	0.64259	0.186215	0.649089	0.838207	0.837667	0.30947	Retina
Retina_9	0.59612	0.705339	0.84692	0.48383	0.588069	0.849735	0.640244	0.568807	0.913415	0.860618	0.543368	0.170191	0.637544	0.812331	0.76599	0.340492	Retina
Retina_10	0.606518	0.716887	0.841566	0.456053	0.601164	0.805737	0.600813	0.609667	0.89999	0.867257	0.532336	0.162533	0.635539	0.800613	0.789745	0.35877	Retina
Retina_11	0.612301	0.683736	0.834108	0.400629	0.575393	0.8268	0.656204	0.613843	0.713701	0.856006	0.645409	0.147433	0.607573	0.838052	0.773779	0.328594	Retina
Retina_12	0.617196	0.718496	0.837516	0.394939	0.570231	0.828847	0.646683	0.609014	0.729418	0.868251	0.592124	0.126946	0.634752	0.808643	0.77108	0.281598	Retina
AH_CHLA_9	0.961787	0.234861	0.744082	0.217303	0.703274	0.284263	0.709388	0.655995	0.0881558	0.942785	0.876265	0.112827	0.824436	0.26479	0.0915831	0.254254	A
AH_CHLA_8	0.937896	0.246066	0.643721	0.28668	0.690927	0.212202	0.607438	0.628348	0.158692	0.811807	0.620303	0.0506761	0.877362	0.250102	0.243018	0.203327	A
AH_CHLA_5	0.944446	0.256779	0.868358	0.339	0.392157	0.274397	0.652666	0.483241	0.165041	0.941899	0.848525	0.0867304	0.776856	0.573363	0.41689	0.304155	A
AH_CHLA_10	0.955236	0.215668	0.740354	0.185107	0.389579	0.288375	0.361715	0.534705	0.151245	0.824707	0.754203	0.362936	0.719076	0.40545	0.160357	0.185298	A
RB_SR_11	0.859071	0.473581	0.816108	0.151342	0.66405	0.33235	0.816593	0.508091	0.168817	0.816203	0.440009	0.117023	0.660586	0.409671	0.0620575	0.511807	A
RB_NC_221	0.929232	0.141797	0.567102	0.0729557	0.78551	0.119544	0.890162	0.88904	0.125649	0.891501	0.640289	0.101127	0.471944	0.420233	0.0379104	0.400856	A
RB_SR_3	0.9232	0.178033	0.706278	0.0723529	0.547433	0.169982	0.896089	0.900275	0.183639	0.883055	0.731862	0.0987921	0.52956	0.292745	0.11211	0.489034	A
RB_NC_203	0.969477	0.259876	0.329985	0.154476	0.387815	0.394127	0.751186	0.244991	0.236009	0.75799	0.511291	0.087975	0.427738	0.264942	0.0954852	0.628423	A
RB_NC_34	0.786385	0.161012	0.652877	0.125407	0.598705	0.141321	0.615676	0.829608	0.151891	0.725947	0.706741	0.122204	0.788043	0.410141	0.180855	0.152333	A
RB_NC_1	0.888183	0.218067	0.684702	0.0993003	0.59136	0.096577	0.813864	0.462441	0.115376	0.667445	0.65773	0.0756279	0.738291	0.055443	0.0886011	0.2077	A
RB_NC_6	0.956555	0.0957969	0.655385	0.0939269	0.62965	0.144984	0.797752	0.513248	0.118636	0.756606	0.594245	0.0525589	0.824428	0.111605	0.0800885	0.0528348	A
RB_NC_2	0.951189	0.104657	0.584814	0.0942743	0.402103	0.146839	0.810018	0.770757	0.114443	0.908238	0.638909	0.0584028	0.86017	0.0790076	0.0661417	0.0540288	A
RB_NC_213	0.953386	0.0764383	0.65337	0.0588993	0.732354	0.06822	0.651605	0.6924	0.0609486	0.61377	0.611152	0.118574	0.48078	0.10252	0.154624	0.0810835	A
RB_SR_15	0.844851	0.113498	0.663317	0.159355	0.407655	0.0718611	0.629799	0.421592	0.0977508	0.855601	0.623948	0.155284	0.432413	0.282998	0.0863577	0.188638	A
RB_NC_218	0.927078	0.0623478	0.755368	0.342735	0.46273	0.200686	0.665525	0.742855	0.0862779	0.905253	0.810733	0.0725469	0.546833	0.228885	0.0547449	0.236661	A
RB_NC_4	0.838221	0.143489	0.700949	0.115807	0.278792	0.120359	0.429669	0.453367	0.0961712	0.770966	0.70807	0.0956483	0.337674	0.428525	0.106736	0.298997	A
RB_NC_11	0.824114	0.0875921	0.585109	0.209874	0.349566	0.094404	0.522931	0.307903	0.107709	0.764349	0.670861	0.124512	0.57211	0.116498	0.0998493	0.15695	A
RB_NC_24	0.884971	0.204058	0.657273	0.172069	0.812008	0.231038	0.731424	0.31824	0.262662	0.814156	0.668459	0.200187	0.903691	0.248862	0.261785	0.142556	A
RB_NC_25	0.894254	0.225536	0.658713	0.143533	0.627798	0.430654	0.640789	0.822539	0.193268	0.873334	0.703526	0.119799	0.790834	0.174254	0.107264	0.0819882	A
RB_NC_49	0.961458	0.176893	0.63724	0.124876	0.773591	0.188037	0.78958	0.804561	0.174034	0.804028	0.644059	0.213162	0.464816	0.14649	0.176065	0.127822	A
RB_NC_206	0.778807	0.199824	0.690668	0.431061	0.856066	0.0962429	0.613652	0.512584	0.120281	0.697835	0.691149	0.0820848	0.746505	0.258576	0.202019	0.087544	A
RB_NC_40	0.922019	0.267933	0.744446	0.112242	0.365408	0.141693	0.745676	0.447911	0.108563	0.775534	0.628077	0.179146	0.824837	0.499427	0.291222	0.134905	A
RB_NC_30	0.856773	0.20649	0.629443	0.644056	0.291041	0.2507	0.306495	0.440669	0.0996694	0.800608	0.703377	0.0946817	0.420268	0.355317	0.321145	0.0868426	A
RB_NC_217	0.976496	0.22397	0.747621	0.429019	0.513773	0.297497	0.840911	0.658883	0.307608	0.864789	0.52805	0.0376044	0.947033	0.529438	0.34495	0.453275	A
RB_SR_16	0.81743	0.273541	0.691879	0.54878	0.638511	0.302977	0.584857	0.491961	0.382711	0.582556	0.63416	0.27406	0.407595	0.251304	0.252592	0.225792	A
RB_NC_28	0.893317	0.212874	0.665282	0.161348	0.647121	0.253113	0.602203	0.665868	0.125	0.686047	0.48014	0.239759	0.804573	0.3077	0.487138	0.152781	A
RB_NC_216	0.938077	0.103309	0.615149	0.0572477	0.279811	0.123454	0.580469	0.52316	0.0670203	0.834171	0.484274	0.0645868	0.45972	0.0488235	0.099225	0.0603748	A
RB_NC_48	0.676528	0.887559	0.0697089	0.872026	0.0441921	0.82601	0.113354	0.269878	0.442276	0.736603	0.172604	0.913175	0.0728339	0.915051	0.941805	0.803506	B
RB_NC_304	0.574172	0.91648	0.118913	0.753941	0.0558559	0.903865	0.0858321	0.0542525	0.57707	0.397916	0.0918821	0.726444	0.114554	0.936331	0.926686	0.854097	B
RB_NC_21	0.62935	0.847185	0.219239	0.893695	0.239926	0.885284	0.0604271	0.0322223	0.7784	0.0487157	0.376922	0.838949	0.0440968	0.952377	0.809297	0.884563	B
RB_NC_211	0.433979	0.573662	0.23495	0.837194	0.102811	0.889843	0.21537	0.0523192	0.747741	0.33934	0.309962	0.597548	0.044067	0.780751	0.680448	0.694294	B
RB_NC_37	0.370539	0.718907	0.0647528	0.497308	0.054271	0.78776	0.0462373	0.362287	0.892032	0.263141	0.376632	0.733301	0.0366537	0.934234	0.658067	0.8613	B
RB_NC_39	0.33261	0.713271	0.13678	0.541382	0.174587	0.664008	0.173491	0.282914	0.678192	0.651749	0.234292	0.224934	0.092021	0.866096	0.310006	0.854976	B
RB_NC_209	0.412115	0.775319	0.135198	0.843123	0.0580507	0.830832	0.0616908	0.0294163	0.787912	0.442489	0.163615	0.597867	0.0748806	0.928459	0.707049	0.728876	B
AH_CHLA_11	0.215072	0.794318	0.169036	0.768269	0.242387	0.793462	0.0993358	0.0677667	0.715985	0.148767	0.316899	0.354228	0.0370722	0.888067	0.754562	0.769432	B
AH_CHLA_3	0.546206	0.838306	0.113436	0.757796	0.274886	0.840119	0.138514	0.0835768	0.741066	0.0749494	0.283691	0.827615	0.0678451	0.892613	0.90808	0.79482	B
RB_CHLA_3	0.122524	0.922174	0.0604097	0.84581	0.0810316	0.935678	0.0576201	0.0362309	0.873286	0.140261	0.208507	0.78895	0.0439787	0.931826	0.958409	0.848739	B
RB_NC_27	0.129292	0.679511	0.0864502	0.390623	0.0873706	0.88139	0.0465759	0.0374194	0.874886	0.457076	0.19874	0.280529	0.0305035	0.917503	0.856047	0.891629	B
RB_NC_31	0.0599425	0.471671	0.0829517	0.869741	0.0412172	0.893029	0.0534201	0.0301119	0.863702	0.104386	0.0413671	0.649608	0.0322953	0.931444	0.938975	0.92547	B
RB_NC_300	0.342134	0.899297	0.0861957	0.709419	0.107189	0.834468	0.06322	0.0891433	0.816519	0.307343	0.0871581	0.916444	0.0390143	0.91928	0.903586	0.889895	B
RB_NC_38	0.0308785	0.892815	0.0932527	0.878691	0.0515512	0.89237	0.0444109	0.0308209	0.894446	0.190348	0.097091	0.799266	0.0375598	0.945952	0.942393	0.942829	B
RB_NC_7	0.174823	0.861976	0.0905345	0.861568	0.0450832	0.834411	0.0485895	0.0354038	0.870883	0.0618463	0.0883188	0.902768	0.0334846	0.921394	0.938998	0.723713	B
RB_NC_41	0.169283	0.887749	0.0657798	0.870313	0.0337149	0.882574	0.0471187	0.0288801	0.845788	0.0799286	0.0620865	0.271719	0.0335969	0.935287	0.936055	0.858509	B
RB_CHLA_1	0.476622	0.767115	0.367404	0.814684	0.148409	0.835475	0.269992	0.113514	0.89343	0.477845	0.343918	0.581107	0.213029	0.752672	0.717925	0.783146	B
AH_CHLA_1	0.442563	0.681	0.0955849	0.72773	0.164104	0.843771	0.106522	0.0531505	0.695875	0.353172	0.103947	0.907985	0.0416983	0.898721	0.886668	0.850618	B
RB_SR_26	0.58145	0.731851	0.202096	0.851919	0.121338	0.801292	0.180007	0.0551567	0.420455	0.350041	0.315136	0.677784	0.13178	0.64722	0.752835	0.593573	B
RB_NC_111	0.190701	0.78685	0.104769	0.784038	0.0456882	0.91401	0.0481621	0.034759	0.609843	0.0391166	0.22764	0.881325	0.0476796	0.946239	0.716106	0.892438	B
RB_SR_19	0.542154	0.681343	0.201193	0.775532	0.0795837	0.757419	0.082945	0.0487296	0.494	0.375655	0.162363	0.730305	0.116321	0.843161	0.652794	0.753041	B
RB_NC_58	0.587183	0.892965	0.167561	0.854535	0.11583	0.804205	0.115159	0.037695	0.720062	0.462575	0.194323	0.834951	0.0838521	0.918461	0.911606	0.746856	B
RB_SR_23	0.722805	0.838	0.413074	0.693996	0.140372	0.658134	0.133791	0.111535	0.671767	0.592823	0.276841	0.53794	0.241945	0.816903	0.758695	0.774383	B
RB_SR_2	0.367939	0.784158	0.266272	0.738698	0.184173	0.807387	0.151899	0.144125	0.783766	0.40394	0.501773	0.66581	0.115218	0.888739	0.849742	0.734175	B
RB_SR_27	0.319081	0.825337	0.127636	0.670689	0.093538	0.793461	0.0508827	0.0432184	0.851901	0.5464	0.150864	0.5077	0.0890386	0.903839	0.740566	0.592849	B
RB_NC_225	0.819499	0.84512	0.0712173	0.844181	0.0509058	0.836091	0.0786732	0.0663775	0.813063	0.780211	0.228661	0.924748	0.133224	0.917944	0.885282	0.860435	B
RB_CHLA_4	0.500785	0.916701	0.0499696	0.82528	0.0367842	0.93443	0.0473556	0.0274273	0.613143	0.3861	0.120714	0.889424	0.0839088	0.891122	0.951734	0.607418	B
AH_CHLA_4	0.472037	0.850608	0.0891432	0.803861	0.0202111	0.805839	0.11843	0.0594893	0.676393	0.238305	0.23133	0.918161	0.0995976	0.85763	0.909695	0.769954	B
RB_SR_30	0.436223	0.832273	0.14014	0.791559	0.0746581	0.845454	0.0852087	0.0213346	0.763429	0.111036	0.17539	0.617172	0.21299	0.59614	0.892026	0.758101	B
RB_SR_13	0.234844	0.648056	0.473861	0.898888	0.0996488	0.787496	0.201031	0.116232	0.942167	0.421633	0.447413	0.715932	0.356876	0.835823	0.605618	0.860602	B
AH_CHLA_12	0.198549	0.739534	0.46195	0.757713	0.0348381	0.840197	0.155395	0.0282955	0.851595	0.253327	0.411715	0.533437	0.637787	0.840986	0.494202	0.89333	B
RB_NC_223	0.666782	0.741104	0.504041	0.453497	0.398554	0.873179	0.0457859	0.213374	0.818071	0.444849	0.627989	0.40688	0.0371784	0.328683	0.613322	0.826397	B
RB_NC_56	0.613295	0.833901	0.525308	0.23729	0.490438	0.903014	0.0494221	0.0484009	0.71244	0.120284	0.495594	0.447436	0.0439753	0.384523	0.725179	0.625562	B
RB_NC_45	0.432089	0.819784	0.195243	0.706184	0.0914465	0.873772	0.0808534	0.198328	0.681205	0.337293	0.243987	0.647005	0.0647898	0.861415	0.769481	0.683991	B
RB_SR_5	0.472005	0.67278	0.259849	0.189193	0.0799784	0.783097	0.119266	0.0556608	0.498472	0.532793	0.172691	0.509871	0.0921048	0.570471	0.745322	0.574949	B
RB_SR_20	0.593997	0.755914	0.187025	0.391998	0.0845578	0.741504	0.0442849	0.0491313	0.585119	0.820671	0.58195	0.38717	0.0966862	0.786881	0.955871	0.5496	B
AH_CHLA_13	0.796243	0.706207	0.395996	0.709792	0.040164	0.754682	0.238896	0.137096	0.833114	0.67809	0.0859036	0.731039	0.284069	0.732471	0.724504	0.83184	B
AH_CHLA_14	0.81743	0.658607	0.805732	0.871853	0.0339172	0.398278	0.133501	0.0229077	0.853075	0.836392	0.5645	0.732257	0.443204	0.696867	0.0849676	0.897141	B
RB_NC_15	0.702284	0.743747	0.186195	0.768914	0.423516	0.889405	0.10636	0.0438404	0.500179	0.487598	0.371886	0.658705	0.109673	0.918425	0.878162	0.801352	B
RB_NC_224	0.457492	0.742394	0.244237	0.787592	0.100173	0.857477	0.0558598	0.243332	0.651063	0.141775	0.115015	0.841037	0.0759307	0.905619	0.906045	0.714998	B
RB_NC_14	0.73396	0.788228	0.358993	0.639052	0.133776	0.590997	0.114086	0.176386	0.768682	0.380856	0.231704	0.187126	0.111095	0.926358	0.467104	0.378247	B
RB_NC_sjd7	0.791706	0.488742	0.488174	0.0672151	0.0553525	0.850096	0.622532	0.540164	0.285554	0.238914	0.170881	0.270623	0.0336512	0.789246	0.258545	0.697651	B
RB_NC_222	0.741663	0.533096	0.377131	0.123021	0.0455885	0.867561	0.484352	0.279444	0.29472	0.116122	0.0923449	0.168981	0.0437511	0.71314	0.160919	0.546719	B

## Sheet: Supplementary figure S2
CHLA			GSE57362			GSE58783
Sample-ID	LUMP value		Sample-ID	LUMP value		Sample-ID	LUMP value
RB_CHLA_ 3	1		Retina_ 1	1		RB_NC_ 1	1
AH_CHLA_11	0.996865		Retina_ 2	1		RB_NC_ 2	1
RB_CHLA_ 2	0.993518		Retina_ 3	1		RB_NC_ 3	1
AH_CHLA_ 3	0.985943		Retina_ 4	1		RB_NC_ 4	1
AH_CHLA_ 9	0.983729		Retina_ 5	1		RB_NC_ 6	1
RB_CHLA_ 1	0.97425		Retina_ 6	1		RB_NC_ 7	1
AH_CHLA_10	0.966393		Retina_ 7	1		RB_NC_ 9	1
AH_CHLA_ 2	0.95121		Retina_ 8	1		RB_NC_ 10	1
AH_CHLA_ 1	0.949053		Retina_ 9	1		RB_NC_ 11	1
AH_CHLA_ 8	0.932832		Retina_10	1		RB_NC_ 21	1
AH_CHLA_ 5	0.91686		Retina_11	1		RB_NC_ 23	1
RB_CHLA_ 4	0.863637		Retina_12	1		RB_NC_ 24	1
AH_CHLA_ 4	0.849591		RB_SR_14	1		RB_NC_ 25	1
AH_CHLA_ 6	0.679914		RB_SR_15	1		RB_NC_ 27	1
AH_CHLA_13	0.618934		RB_SR_16	1		RB_NC_ 28	1
AH_CHLA_ 7	0.582537		RB_SR_18	1		RB_NC_ 30	1
AH_CHLA_12	0.544804		RB_SR_21	1		RB_NC_ 31	1
AH_CHLA_14	0.220175		RB_SR_29	1		RB_NC_ 34	1
AH_CHLA_15	0.143812		RB_SR_ 3	1		RB_NC_ 37	1
			RB_SR_22	0.993867		RB_NC_ 39	1
			RB_SR_ 6	0.988832		RB_NC_ 40	1
			RB_SR_ 9	0.98846		RB_NC_ 42	1
			RB_SR_ 7	0.982263		RB_NC_ 48	1
			RB_SR_24	0.977981		RB_NC_ 49	1
			RB_SR_11	0.972517		RB_NC_ 50	1
			RB_SR_ 1	0.96344		RB_NC_ 51	1
			RB_SR_17	0.952174		RB_NC_ 52	1
			RB_SR_28	0.944956		RB_NC_ 57	1
			RB_SR_20	0.938465		RB_NC_ 59	1
			RB_SR_10	0.929683		RB_NC_ 60	1
			RB_SR_ 8	0.927285		RB_NC_ 61	1
			RB_SR_ 4	0.921933		RB_NC_ 62	1
			RB_SR_ 2	0.916268		RB_NC_ 63	1
			RB_SR_26	0.912204		RB_NC_ 64	1
			RB_SR_19	0.902663		RB_NC_ 200	1
			RB_SR_12	0.899159		RB_NC_ 203	1
			RB_SR_ 5	0.874496		RB_NC_ 206	1
			RB_SR_25	0.8732		RB_NC_ 208	1
			RB_SR_13	0.865651		RB_NC_ 217	1
			RB_SR_27	0.858644		RB_NC_ 218	1
			RB_SR_30	0.825998		RB_NC_ 219	1
			RB_SR_23	0.686187		RB_NC_ 220	1
			RB_SR_38	0.0473011		RB_NC_ 223	1
			RB_SR_36	0.0408725		RB_NC_ 304	1
			RB_SR_42	0.0361938		RB_NC_ 216	0.998135
			RB_SR_35	0.0301278		RB_NC_ 43	0.996456
			RB_SR_57	0.0296574		RB_NC_ 109	0.995251
			RB_SR_37	0.0291137		RB_NC_ 212	0.984501
			RB_SR_46	0.0287137		RB_NC_ 221	0.981142
			RB_SR_49	0.0284434		RB_NC_ 209	0.979627
			RB_SR_34	0.0284097		RB_NC_ 56	0.977733
			RB_SR_47	0.0282702		RB_NC_ 45	0.975366
			RB_SR_39	0.0281855		RB_NC_ 54	0.974221
			RB_SR_41	0.0275853		RB_NC_ 213	0.970132
			RB_SR_51	0.0273175		RB_NC_ 111	0.966677
			RB_SR_40	0.0268744		RB_NC_ 300	0.965469
			RB_SR_31	0.0257541		RB_NC_ 38	0.955197
			RB_SR_52	0.0256383		RB_NC_ 58	0.950315
			RB_SR_50	0.0254933		RB_NC_ 46	0.946964
			RB_SR_55	0.024824		RB_NC_ 211	0.940861
			RB_SR_32	0.0247737		RB_NC_ 15	0.920213
			RB_SR_48	0.0247586		RB_NC_ 14	0.914914
			RB_SR_43	0.0247114		RB_NC_ 41	0.904351
			RB_SR_56	0.0244034		RB_NC_ 224	0.880566
			RB_SR_33	0.0232519		RB_NC_ 225	0.878777
			RB_SR_54	0.0228601		RB_NC_sjd7	0.872917
			RB_SR_44	0.0228242		RB_NC_ 222	0.740025
			RB_SR_45	0.0206715
			RB_SR_53	0.0176124

## Sheet: Supplementary figure S5
TFF1 (a)					TFF1 (b)													TFF1 (c)
IlmnID	MAPINFO	AVE_Beta_RB	AVE_Beta_Retina		CpG loci	RB_CHLA_14	RB_CHLA_20	RB_CHLA_24	RB_CHLA_28	RB_CHLA_29	RB_CHLA_31	RB_CHLA_33	RB_CHLA_41	RB_CHLA_46	RB_CHLA_49	Retina		SampleID	TBSeq	EPIC
cg24606807	43782500	0.606896	0.849786		43786513	0.0705	0.4546	0.0376	0.0771	0.4755	0.1812	0.2759	0.3955	0.4206	0.214	0.0016		RB_CHLA_14	0.1366	0.059081
cg18729973	43785785	0.579531	0.867194		43786533	0.1949	0.9297	0.696	0.159	0.6203	0.4103	0.5	0.8502	0.3413	0.8152	0.9968		RB_CHLA_20	0.3091	0.349351
cg06099014	43786627	0.473001	0.823107		43786545	0.2023	0.8928	0.6891	0.1457	0.5428	0.1542	0.4483	0.8903	0.371	0.8956	0.9352		RB_CHLA_24	0.19995	0.271968
cg22438247	43786663	0.363503	0.757184		43786575	0.2524	0.943	0.7289	0.1653	0.633	0.4096	0.5028	0.8119	0.2813	0.9968	0.9976		RB_CHLA_28	0.051375	0.0848528
cg19247032	43786727	0.31761	0.74068		43786628	0.1486	0.7162	0.449	0.0912	0.204	0.386	0.2927	0.7866	0.1638	0.3596	0.7416		RB_CHLA_29	0.10685	0.196509
cg27405706	43786824	0.316122	0.749611		43786634	0.0787	0.5952	0.242	0.0553	0.1411	0.2679	0.1397	0.43	0.0479	0.3601	0.7542		RB_CHLA_31	0.341725	0.183306
cg01886855	43786997	0.576245	0.927409		43786653	0.1659	0.7778	0.5228	0.0801	0.4354	0.3778	0.2927	0.8815	0.2845	0.6243	0.9601		RB_CHLA_33	0.143175	0.140099
cg01442565	43787747	0.66333	0.902076		43786657	0.1311	0.6554	0.4264	0.0789	0.3535	0.3628	0.2729	0.7139	0.1273	0.5551	0.9975		RB_CHLA_41	0.410675	0.461661
					43786664	0.116	0.2731	0.1664	0.0361	0.0902	0.3194	0.1215	0.4517	0.046	0.2717	0.4936		RB_CHLA_46	0.086275	0.149171
					43786700	0.1522	0.3886	0.259	0.0577	0.2483	0.3466	0.2308	0.5113	0.1351	0.3443	0.8319		RB_CHLA_49	0.2458	0.276383
					43786728	0.1291	0.1369	0.0948	0.0419	0.0759	0.3313	0.0808	0.2626	0.0578	0.1388	0.6514
					43786825	0.1527	0.1102	0.0896	0.0363	0.0573	0.3302	0.0777	0.1418	0.0775	0.2131	0.6831
HOX4 (a)					HOX4 (b)													HOX4 (c)
IlmnID	MAPINFO	AVE_Beta_RB	AVE_Beta_Retina		CpG loci	RB_CHLA_14	RB_CHLA_20	RB_CHLA_24	RB_CHLA_28	RB_CHLA_29	RB_CHLA_31	RB_CHLA_33	RB_CHLA_41	RB_CHLA_46	RB_CHLA_49	Retina		SampleID	TBSeq	EPIC
cg01946191	54444463	0.52644	0.183368		54445877	0.9381	0.9482	0.1486	0.9361	0.9627	0.6049	0.9146	0.8898	0.976	0.932	0.3676		RB_CHLA_14	0.947885	0.944718
cg05408649	54446019	0.717769	0.194463		54445884	0.9645	0.9656	0.1257	0.9482	0.9667	0.5977	0.9039	0.9131	0.9746	0.8601	0.3469		RB_CHLA_20	0.937043	0.948281
cg21493516	54446033	0.650317	0.127447		54445887	0.9223	0.9489	0.1137	0.9337	0.9597	0.5973	0.8952	0.9494	0.976	0.9332	0.1798		RB_CHLA_24	0.151862	0.0942678
cg27138204	54446100	0.609399	0.167001		54445913	0.9428	0.9298	0.058	0.9055	0.9541	0.6024	0.8934	0.8658	0.9689	0.932	0.0802		RB_CHLA_28	0.936561	0.951301
cg26201952	54446253	0.629788	0.145188		54445916	0.9369	0.9613	0.0631	0.9283	0.9473	0.5918	0.8934	0.8885	0.9774	0.9333	0.1311		RB_CHLA_29	0.945024	0.947931
cg15244786	54446279	0.773244	0.256672		54445919	0.9645	0.9441	0.0556	0.8931	0.9691	0.5982	0.9041	0.8866	0.9669	0.9334	0.0997		RB_CHLA_31	0.588266	0.600884
cg22370252	54446289	0.630293	0.176791		54445960	0.9405	0.9477	0.0591	0.938	0.974	0.5937	0.9011	0.9291	0.9508	0.9306	0.2742		RB_CHLA_33	0.913526	0.937381
cg05992786	54446308	0.632828	0.149511		54445968	0.9846	0.9384	0.073	0.9379	0.9668	0.6166	0.9034	0.9262	0.977	0.9325	0.1675		RB_CHLA_41	0.912959	0.926463
cg03416628	54446505	0.585493	0.0852156		54445995	0.8693	0.9434	0.0991	0.9479	0.9707	0.6189	0.9012	0.9275	0.8869	0.8857	0.1284		RB_CHLA_46	0.955518	0.92005
cg25975485	54446537	0.555614	0.173842		54445999	0.97	0.9366	0.0799	0.9031	0.9648	0.6131	0.9069	0.9309	0.9383	0.899	0.2054		RB_CHLA_49	0.926117	0.945131
cg08712054	54446576	0.56315	0.136481		54446010	0.9657	0.951	0.0976	0.9584	0.9753	0.6599	0.9158	0.9365	0.9296	0.8974	0.3205
cg18695839	54446944	0.250364	0.102393		54446013	0.9479	0.9625	0.1023	0.9316	0.966	0.7084	0.9093	0.9308	0.9281	0.8902	0.2826
cg01704924	54446996	0.328115	0.220946		54446016	0.9653	0.9416	0.0925	0.9417	0.9632	0.6442	0.9123	0.9017	0.9623	0.9222	0.2077
cg18922524	54447136	0.107944	0.0776236		54446019	0.9639	0.9411	0.0929	0.9392	0.9694	0.6195	0.9067	0.8744	0.8873	0.9345	0.3973
cg03923561	54447220	0.122811	0.0981296		54446033	0.9838	0.9376	0.1057	0.9463	0.9619	0.6187	0.8977	0.8833	0.9873	0.935	0.2894
cg02264990	54447243	0.0780738	0.0528876		54446037	0.9624	0.9211	0.0979	0.9377	0.955	0.616	0.889	0.9254	0.9429	0.8939	0.2562
cg09720701	54447283	0.105101	0.0855185		54446043	0.9584	0.9616	0.1647	0.9482	0.97	0.7088	0.9107	0.9349	0.9947	0.9337	0.2142
cg01579535	54447292	0.0958412	0.0618153		54446045	0.9569	0.9255	0.0968	0.9276	0.9701	0.6176	0.9171	0.9119	0.9665	0.9344	0.1387
cg15233062	54447349	0.154074	0.150211		54446061	0.959	0.9133	0.0719	0.8946	0.9499	0.6077	0.853	0.8984	0.9673	0.785	0.1044
cg11585893	54447430	0.205873	0.202756		54446088	0.9625	0.9562	0.1084	0.9304	0.9635	0.7147	0.9142	0.908	0.9481	0.935	0.0945
cg07266404	54447584	0.0772043	0.0825875		54446091	0.8914	0.9502	0.1081	0.9415	0.9524	0.7422	0.9317	0.9284	0.9429	0.8588	0.2585
cg15894722	54447596	0.313969	0.27847		54446100	0.9492	0.9539	0.1482	0.9362	0.9691	0.6372	0.9226	0.932	0.9909	0.9275	0.0903
cg01524853	54447807	0.10673	0.188742		54446112	0.9655	0.9226	0.1161	0.8935	0.9638	0.631	0.9186	0.9327	0.9855	0.9372	0.2838
cg22747076	54447873	0.0190327	0.0183926
cg03146625	54448729	0.740812	0.223418
cg15648389	54448769	0.674794	0.281446
cg16370398	54448913	0.718794	0.115648
cg27008363	54449761	0.862139	0.842014
MNX1 (a)					MNX1 (b)													MNX1 (c)
IlmnID	MAPINFO	AVE_Beta_RB	AVE_Beta_Retina		CpG loci	RB_CHLA_14	RB_CHLA_20	RB_CHLA_24	RB_CHLA_28	RB_CHLA_29	RB_CHLA_31	RB_CHLA_33	RB_CHLA_41	RB_CHLA_46	RB_CHLA_49	Retina		SampleID	TBSeq	EPIC
cg25090972	156797988	0.623434	0.103589		156797989	0.9589	0.9552	0.1416	0.9201	0.9875	0.9515	0.6873	0.8762	1	0.9979	0.0075		RB_CHLA_14	0.780124	0.887803
cg25287257	156798258	0.683538	0.024139		156798015	0.961	0.9605	0.2081	0.9009	0.9709	0.9699	0.8877	0.8952	0.88	0.841	0.0074		RB_CHLA_20	0.916299	0.913862
cg05060949	156798581	0.659666	0.0411817		156798036	0.7883	0.9713	0.2065	0.9011	0.989	0.9639	0.8885	0.9048	1	0.9984	0.2		RB_CHLA_24	0.169474	0.187091
cg00143249	156798810	0.654689	0.11005		156798052	0.9568	0.9757	0.1661	0.9089	0.9407	0.9458	0.7842	0.381	1	0.9969	0		RB_CHLA_28	0.862007	0.90055
cg27651243	156799148	0.661832	0.282942		156798054	0.9591	0.9651	0.1958	0.9375	0.9683	0.9578	0.8921	0.9057	1	0.999	0.1852		RB_CHLA_29	0.968557	0.93707
cg12164596	156799224	0.641424	0.309262		156798058	0.9547	0.9813	0.1841	0.9186	0.9834	0.9639	0.8972	0.9048	1	0.9969	0.0073		RB_CHLA_31	0.441097	0.836002
cg08622757	156799393	0.655894	0.343399		156798074	0.9546	0.9428	0.1555	0.9378	0.9848	0.9394	0.7117	0.8762	0.9615	0.874	0.0074		RB_CHLA_33	0.570626	0.71898
cg05744332	156799873	0.73966	0.78634		156798083	0.9566	0.9883	0.215	0.9073	0.9916	0.9625	0.9	0.8868	0.8846	0.8349	0.0073		RB_CHLA_41	0.927673	0.844171
cg02511456	156801419	0.587767	0.455306		156798099	0.9524	0.9594	0.2137	0.9239	0.9765	0.9578	0.9101	0.8972	1	0.9922	0.0146		RB_CHLA_46	0.896883	0.906331
cg14097304	156801587	0.592832	0.419402		156798102	0.9568	0.9779	0.2026	0.945	0.9556	0.9518	0.914	0.8972	1	0.9979	0.0074		RB_CHLA_49	0.876339	0.946176
cg24121424	156801929	0.164555	0.0811474		156798106	0.9483	0.9726	0.1512	0.8683	0.9681	0.9458	0.9032	0.9151	1	0.9984	0.0146
cg02229433	156802197	0.0601591	0.0712288		156798118	0.9568	0.9731	0.183	0.9217	0.9571	0.963	0.9018	0.8879	1	0.999	0.0075
cg23472708	156802209	0.0320109	0.0456281		156798124	0.9282	0.9643	0.1252	0.8973	0.9842	0.9486	0.822	0.8992	1	0.9858	0.0049
cg21024826	156802323	0.0288474	0.0248959		156798129	0.9525	0.9879	0.1324	0.9333	0.9793	0.9358	0.8004	0.4083	1	0.9992	0.0015
cg07691705	156802325	0.0582057	0.0727294		156798139	0.9289	0.9644	0.1618	0.9351	0.9411	0.9281	0.5623	0.859	0.9769	0.9913	0.0015
cg02090014	156802340	0.10865	0.137123		156798143	0.9334	0.9599	0.1406	0.9191	0.9781	0.9331	0.8214	0.9139	1	0.9974	0.0046
cg00841693	156803122	0.124262	0.134091		156798146	0.9298	0.9692	0.1254	0.9053	0.9814	0.9346	0.8085	0.8954	1	0.9985	0.0015
cg20899053	156803197	0.0746749	0.0708001		156798155	0.9255	0.9472	0.1147	0.8978	0.968	0.9217	0.8061	0.8813	1	0.9984	0.0032
cg12931029	156803562	0.089412	0.0896101		156798165	0.9369	0.988	0.1443	0.9022	0.9914	0.9397	0.817	0.9091	1	0.9977	0.0077
cg20984053	156803578	0.00497828	0.00922015		156798168	0.9294	0.9293	0.1086	0.8595	0.9603	0.9325	0.817	0.8848	1	0.9974	0.0077
cg04945652	156804033	0.103288	0.131636		156798172	0.9236	0.9791	0.1358	0.9351	0.9782	0.926	0.7009	0.8958	0.9921	0.9993	0.0046
cg05748497	156804268	0.127475	0.104282		156798177	0.9333	0.9741	0.1705	0.9371	0.9853	0.9395	0.8216	0.9098	1	0.9988	0.0031
cg20420433	156804561	0.357855	0.213007		156798182	0.9334	0.9878	0.1168	0.8954	0.9817	0.9363	0.8209	0.9083	0.9921	0.9998	0.302
					156798186	0.9333	0.969	0.15	0.9083	0.9809	0.9169	0.6556	0.8934	1	0.9977	0.0046
					156798188	0.9325	0.9692	0.1606	0.9302	0.9805	0.9206	0.8202	0.9053	0.5581	0.9928	0.3591
					156798191	0.9339	0.9893	0.1131	0.926	0.9789	0.9204	0.8201	0.9008	1	0.9991	0.0031
					156798205	0.9171	0.947	0.128	0.9342	0.9776	0.9136	0.8043	0.9054	1	0.9996	0
					156798207	0.5776	0.82	0.1192	0.6943	0.9535	0.8792	0.787	0.8841	0.4673	0.9974	0.0075
					156798224	0.9204	0.9688	0.1223	0.9272	0.9761	0.9026	0.7959	0.9155	0.9906	0.9992	0.0038
					156798226	0.9172	0.9707	0.1175	0.8886	0.9676	0.8921	0.7826	0.8889	0.61	0.8249	0.0019
					156798243	0.815	0.9652	0.1099	0.871	0.9897	0.9221	0.7951	0.9161	0.9906	1	0.0019
					156798245	0.9138	0.9501	0.1	0.9039	0.9475	0.8776	0.7894	0.8993	1	0.8354	0
					156798251	0.9212	0.9504	0.1122	0.9226	0.9749	0.9013	0.7946	0.9161	1	0.9988	0.0038
					156798254	0.9185	0.9816	0.1214	0.9214	0.9818	0.9145	0.7973	0.9078	1	0.9922	0
					156798259	0.9184	0.8813	0.1009	0.8712	0.9811	0.3442	0.6196	0.8889	1	0.8396	0.0019
					156798266	0.9176	0.9694	0.1045	0.9105	0.9788	0.9034	0.7909	0.9071	1	0.9996	0.3615
					156798277	0.9254	0.9582	0.1316	0.9241	0.9753	0.9085	0.7998	0.9161	0.9904	0.9987	0.004
					156798286	0.9174	0.949	0.1211	0.9243	0.9844	0.9026	0.7965	0.9021	1	0.9996	0
					156798289	0.6538	0.9634	0.1245	0.9374	0.9569	0.9026	0.7955	0.9021	1	0.9996	0.0038
					156798295	0.5918	0.9588	0.1092	0.9384	0.9823	0.9091	0.806	0.9091	1	0.9992	0.0019
					156798301	0.9212	0.9496	0.1411	0.9388	0.9914	0.9091	0.7932	0.9091	1	1	0.0038
					156798304	0.9051	0.854	0.103	0.9107	0.9582	0.9156	0.8535	0.9091	1	0.9992	0
					156798328	0.9213	0.9876	0.1151	0.9262	0.9696	0.9156	0.7847	0.9078	1	0.9984	0
					156798331	0.9213	0.9081	0.1027	0.9065	0.951	0.8961	0.7816	0.8929	1	0.9847	0.0038
					156798337	0.9163	0.9547	0.0901	0.9027	0.9787	0.9091	0.7857	0.9078	1	0.9988	0.0019
					156798343	0.9199	0.9902	0.1142	0.9377	0.9721	0.9156	0.7847	0.9078	0.9905	0.9996	0
					156798352	0.9188	0.9793	0.1058	0.9057	0.9819	0.9156	0.7869	0.9071	0.9806	0.857	0.0038
CELSR3 (a)					CELSR3 (b)													CELSR3 (c)
IlmnID	MAPINFO	AVE_Beta_RB	AVE_Beta_Retina		CpG loci	RB_CHLA_14	RB_CHLA_20	RB_CHLA_24	RB_CHLA_28	RB_CHLA_29	RB_CHLA_31	RB_CHLA_33	RB_CHLA_41	RB_CHLA_46	RB_CHLA_49	Retina		SampleID	TBSeq	EPIC
cg21800196	48673931	0.805954	0.860868		48693813	0.6866	0.8939	0.7701	0.863	0.821	0.6922	0.8204	0.8503	0.9209	0.9273	0.1927		RB_CHLA_14	0.8217	0.914998
cg18855250	48676468	0.839042	0.904053		48693815	0.6889	0.885	0.7283	0.8482	0.809	0.8115	0.9479	0.7789	0.8829	0.9845	0.1809		RB_CHLA_20	0.8884	0.94034
cg05876340	48677328	0.871256	0.904462		48693825	0.7598	0.8932	0.8308	0.8659	0.8158	0.8111	0.9145	0.7978	0.9068	0.986	0.2057		RB_CHLA_24	0.8527	0.920602
cg19830849	48677553	0.973658	0.981273		48693831	0.7241	0.885	0.8154	0.8549	0.8258	0.8125	0.9476	0.8485	0.9156	0.9513	0.2007		RB_CHLA_28	0.8721	0.902304
cg08063452	48677668	0.774977	0.791164		48693837	0.7443	0.8994	0.8257	0.8685	0.8314	0.8111	0.948	0.8374	0.9337	0.9858	0.1912		RB_CHLA_29	0.8351	0.931421
cg15320272	48677773	0.88296	0.938549		48693841	0.7303	0.8637	0.8269	0.8405	0.8155	0.902	0.9484	0.8326	0.8924	0.9879	0.1948		RB_CHLA_31	0.8057	0.875566
cg24608717	48678331	0.744436	0.839218		48693852	0.7314	0.8917	0.8082	0.8514	0.8332	0.8106	0.9185	0.858	0.9327	0.955	0.2152		RB_CHLA_33	0.9273	0.908327
cg04399450	48690529	0.803276	0.827338		48693868	0.758	0.8958	0.8189	0.8479	0.8276	0.7348	0.9468	0.7626	0.9361	0.9846	0.1925		RB_CHLA_41	0.8256	0.94328
cg26468478	48693597	0.644998	0.0771156		48693870	0.7143	0.8876	0.7152	0.8487	0.8089	0.8076	0.8946	0.7882	0.9311	0.959	0.1955		RB_CHLA_46	0.9161	0.920662
cg02858118	48694018	0.691076	0.092126		48693872	0.7144	0.895	0.8163	0.8591	0.827	0.7792	0.9123	0.8491	0.9035	0.9852	0.1952		RB_CHLA_49	0.9309	0.943654
cg02222844	48694451	0.929726	0.917077		48693883	0.6955	0.8056	0.7231	0.6744	0.7685	0.777	0.9243	0.7303	0.859	0.8756	0.1987
cg08640901	48694454	0.806462	0.800188		48693899	0.7167	0.9106	0.8107	0.824	0.8453	0.808	0.941	0.8242	0.9005	0.9836	0.189
cg15142694	48694534	0.920782	0.925306		48693907	0.7018	0.704	0.7738	0.828	0.8022	0.8086	0.8195	0.727	0.8643	0.9787	0.2127
cg09397359	48694673	0.845684	0.862095		48693916	0.7167	0.8855	0.7677	0.8604	0.8131	0.8111	0.8933	0.7541	0.9149	0.9857	0.2018
cg19523099	48695065	0.847653	0.830103		48693925	0.6997	0.6688	0.7722	0.8327	0.8062	0.8073	0.7116	0.7329	0.6651	0.8205	0.1761
cg01607569	48696613	0.86449	0.84018		48693934	0.703	0.8419	0.7549	0.8116	0.7919	0.7873	0.9029	0.705	0.8275	0.9257	0.2077
cg08237707	48697456	0.84732	0.852154		48693944	0.7579	0.8893	0.8124	0.8582	0.8229	0.8127	0.9279	0.8208	0.9088	0.9855	0.1919
cg20031584	48697500	0.79793	0.792118		48693964	0.7149	0.8865	0.8116	0.8173	0.8068	0.8104	0.9176	0.8394	0.9253	0.9858	0.1797
cg06518177	48697561	0.854281	0.837229		48693972	0.7325	0.8815	0.7923	0.8005	0.8068	0.81	0.8956	0.8827	0.879	0.9846	0.2023
cg04484520	48697594	0.853347	0.861041		48693975	0.7526	0.8924	0.824	0.8526	0.8394	0.8115	0.9374	0.8862	0.9333	0.9338	0.1937
cg09447924	48697823	0.858548	0.858826		48693978	0.728	0.9005	0.8329	0.8572	0.8259	0.8114	0.9309	0.8542	0.9345	0.9863	0.2163
cg02773588	48698519	0.924682	0.86777		48693988	0.7247	0.9021	0.8445	0.8619	0.8405	0.812	0.9475	0.8326	0.9092	0.9631	0.1952
cg22702772	48699012	0.689456	0.204368		48693994	0.7288	0.9147	0.8505	0.8689	0.8556	0.7642	0.9168	0.8239	0.9188	0.9862	0.1968
cg06621358	48699637	0.494243	0.112778		48694001	0.757	0.8956	0.8339	0.8644	0.8692	0.8134	0.9424	0.8472	0.9166	0.9746	0.2042
cg17904852	48700269	0.00626363	0.00953255		48694017	0.8217	0.8884	0.8527	0.8721	0.8351	0.8057	0.9273	0.8256	0.9161	0.9309	0.1969
cg01851088	48700337	0.0133906	0.0121555		48694019	0.7824	0.9045	0.8354	0.8693	0.8219	0.8128	0.9254	0.7832	0.9012	0.9355	0.1905
cg10573386	48700375	0.0180945	0.0186299		48694033	0.7714	0.8798	0.8112	0.8187	0.8157	0.8134	0.9397	0.7877	0.9198	0.9854	0.186
cg11929643	48700391	0.00985599	0.0160765
cg12091542	48700425	0.0674669	0.0542513
cg09736162	48700443	0.0344395	0.0308772
cg25157280	48700498	0.00191232	0.00397653
cg14494448	48701524	0.0598403	0.0480239
cg10790778	48701553	0.0898464	0.0835728
cg05518283	48701662	0.0604139	0.0615886
cg10324902	48701666	0.0491302	0.0415808
cg21175642	48701770	0.0783427	0.0648869

## Sheet: Supplementary figure S6
Results from TRANSFAC
Factor name	MATRIX	Overrepresentation Score	P-Value
EGR1 group	V$EGR1_Q6	1.5002	0.000113863
ZFP161	V$ZFP161_04	1.5254	3.20407e-05
NF-kappaB-related factor	V$RELA_Q6	1.6901	0.00810052
muscle initiator	V$MUSCLEINI_B	1.8661	0.00439394
MAZ	V$MAZ_Q6_01	2.4647	0.00109948
FPM315	V$FPM315_01	3.4505	0.000690559
E2F related factors	V$E2F_Q6_01	6.9011	0.00228022
RREB-1	V$RREB1_01	7.8869	0.000725755
ER group	V$ERALPHA_01	9.8587	0.00625272
